# Supplementary material for: A Comprehensive Quantitative Assessment of Bird Extinction Risk in Brazil
Source: PLoS One. 2013 Aug 12;8(8):e72283. doi: 10.1371/journal.pone.0072283 (PMC3741389; doi:10.1371/journal.pone.0072283)
Supplement: Table S3 — Species assessed in this study along with their current IUCN Red List status, population trend, and predicted extinction risk accordingly to our model. (XLS) [file pone.0072283.s004.xls]

## Sheet: Table S3
Table S3. Species assessed in this study along with their current IUCN Red List status, population trend, and predicted extinction risk accordingly to our model.
		IUCN Red List					Optimal Classification Tree
Species	Authority	IUCN status	Year assessed	Population trend	Current threat		Extinction Risk (%)	Predicted threat
Aburria cujubi	(Pelzeln, 1858)	LC	2009		No		0.4	No
Aburria cumanensis	(Jacquin, 1784)	LC	2009		No		32	No
Aburria jacutinga	(Spix, 1825)	EN	2008	decreasing	Yes		32	No
Accipiter bicolor	(Vieillot, 1817)	LC	2009		No		0.4	No
Accipiter poliogaster	(Temminck, 1824)	LC	2009		No		32	No
Accipiter striatus	Vieillot, 1807	LC	2009		No		0.4	No
Accipiter superciliosus	(Linnaeus, 1766)	LC	2009		No		0.4	No
Actitis macularius	Linnaeus, 1766	LC	2009		No		0.4	No
Aegolius harrisii	(Cassin, 1849)	LC	2009		No		0.4	No
Aeronautes montivagus	(d'Orbigny & Lafresnaye, 1837)	LC	2009		No		0.4	No
Agamia agami	(Gmelin, 1789)	LC	2009		No		32	No
Agelaioides badius	(Vieillot, 1819)	LC	2009		No		0.4	No
Agelasticus cyanopus	Vieillot, 1819	LC	2009		No		0.4	No
Agelasticus thilius	(Molina, 1782)	LC	2009		No		0.4	No
Alectrurus risora	(Vieillot, 1824)	VU	2008	decreasing	Yes		69	Yes
Alectrurus tricolor	(Vieillot, 1816)	VU	2008	decreasing	Yes		69	Yes
Alipiopsitta xanthops	(Spix, 1824)	NT	2008	decreasing	No		69	Yes
Alopochelidon fucata	(Temminck, 1822)	LC	2009		No		0.4	No
Amaurolimnas concolor	(Gosse, 1847)	LC	2009		No		0.4	No
Amazilia brevirostris	(Lesson, 1829)	LC	2009		No		0.4	No
Amazilia chionogaster	(Tschudi, 1845)	LC	2009		No		0.4	No
Amazilia fimbriata	(Gmelin, 1788)	LC	2009		No		0.4	No
Amazilia lactea	(Lesson, 1829)	LC	2009		No		0.4	No
Amazilia leucogaster	(Gmelin, 1788)	LC	2009		No		0.4	No
Amazilia versicolor	(Vieillot, 1818)	LC	2009		No		0.4	No
Amazilia viridigaster	(Bourcier, 1843)	LC	2009		No		0.4	No
Amazona aestiva	(Linnaeus, 1758)	LC	2009		No		0.4	No
Amazona amazonica	(Linnaeus, 1766)	LC	2009		No		0.4	No
Amazona autumnalis	(Linnaeus, 1758)	LC	2009		No		0.4	No
Amazona farinosa	(Boddaert, 1783)	LC	2009		No		0.4	No
Amazona festiva	(Linnaeus, 1758)	LC	2009		No		32	No
Amazona ochrocephala	(Gmelin, 1788)	LC	2009		No		0.4	No
Amazona pretrei	(Temminck, 1830)	VU	2008	decreasing	Yes		32	No
Amazona rhodocorytha	(Salvadori, 1890)	EN	2008	decreasing	Yes		32	No
Amazona vinacea	(Kuhl, 1820)	EN	2009	decreasing	Yes		32	No
Amazonetta brasiliensis	(Gmelin, 1789)	LC	2009		No		0.4	No
Amblyramphus holosericeus	(Scopoli, 1786)	LC	2009		No		0.4	No
Ammodramus aurifrons	(Spix, 1825)	LC	2009		No		0.4	No
Ammodramus humeralis	(Bosc, 1792)	LC	2009		No		0.4	No
Anabacerthia amaurotis	(Temminck, 1823)	NT	2008	decreasing	No		32	No
Anabazenops dorsalis	Sclater & Salvin, 1880	LC	2009		No		0.4	No
Anabazenops fuscus	(Vieillot, 1816)	LC	2009		No		0.4	No
Anas bahamensis	Linnaeus, 1758	LC	2009		No		0.4	No
Anas flavirostris	Vieillot, 1816	LC	2010		No		0.4	No
Anas georgica	Gmelin, 1789	LC	2009		No		0.4	No
Anas platalea	Vieillot, 1816	LC	2009		No		0.4	No
Anas sibilatrix	Poeppig, 1829	LC	2009		No		0.4	No
Anas versicolor	Vieillot, 1816	LC	2009		No		0.4	No
Ancistrops strigilatus	(Spix, 1825)	LC	2009		No		0.4	No
Anhima cornuta	(Linnaeus, 1766)	LC	2009		No		0.4	No
Anhinga anhinga	(Linnaeus, 1766)	LC	2009		No		0.4	No
Anodorhynchus glaucus	(Vieillot, 1816)	CR	2010		Yes		2	No
Anodorhynchus hyacinthinus	(Latham, 1790)	EN	2008	decreasing	Yes		32	No
Anopetia gounellei	(Boucard, 1891)	LC	2009		No		0.4	No
Anthracothorax nigricollis	(Vieillot, 1817)	LC	2009		No		0.4	No
Anthracothorax viridigula	(Boddaert, 1783)	LC	2009		No		0.4	No
Anthus correndera	Vieillot, 1818	LC	2009		No		0.4	No
Anthus furcatus	Lafresnaye & d'Orbigny, 1837	LC	2009		No		0.4	No
Anthus hellmayri	Hartert, 1909	LC	2009		No		0.4	No
Anthus lutescens	Pucherna, 1855	LC	2009		No		0.4	No
Anthus nattereri	Sclater, 1878	VU	2008	decreasing	Yes		69	Yes
Antilophia galeata	(Lichtenstein, 1823)	LC	2009		No		0.4	No
Anumbius annumbi	(Vieillot, 1817)	LC	2009		No		0.4	No
Anurolimnas castaneiceps	Sclater & Salvin, 1868	LC	2009		No		0.4	No
Aphantochroa cirrochloris	(Vieillot, 1818)	LC	2009		No		0.4	No
Ara ararauna	(Linnaeus, 1758)	LC	2009		No		0.4	No
Ara chloropterus	Gray, 1859	LC	2009		No		0.4	No
Ara macao	(Linnaeus, 1758)	LC	2009		No		0.4	No
Ara severus	(Linnaeus, 1758)	LC	2009		No		0.4	No
Aramides cajanea	(Müller, 1776)	LC	2009		No		0.4	No
Aramides calopterus	Sclater & Salvin, 1878	LC	2009		No		0.4	No
Aramides mangle	(Spix, 1825)	LC	2009		No		0.4	No
Aramides saracura	(Spix, 1825)	LC	2009		No		0.4	No
Aramides ypecaha	Vieillot, 1819	LC	2009		No		0.4	No
Aramus guarauna	(Linnaeus, 1766)	LC	2009		No		0.4	No
Aratinga acuticaudata	(Vieillot, 1818)	LC	2009		No		0.4	No
Aratinga aurea	(Gmelin, 1788)	LC	2009		No		0.4	No
Aratinga auricapillus	(Kuhl, 1820)	NT	2008	decreasing	No		32	No
Aratinga cactorum	(Kuhl, 1820)	LC	2009		No		0.4	No
Aratinga jandaya	(Gmelin, 1788)	LC	2009		No		0.4	No
Aratinga leucophthalma	(Müller, 1776)	LC	2009		No		0.4	No
Aratinga nenday	(Vieillot, 1823)	LC	2009		No		0.4	No
Aratinga pertinax	(Linnaeus, 1758)	LC	2009		No		0.4	No
Aratinga solstitialis	(Linnaeus, 1758)	EN	2008	decreasing	Yes		0.4	No
Aratinga weddellii	(Deville, 1851)	LC	2009		No		0.4	No
Ardea alba	(Linnaeus, 1758)	LC	2009		No		32	No
Ardea cocoi	Linnaeus, 1766	LC	2009		No		0.4	No
Arenaria interpres	(Linnaeus, 1758)	LC	2009		No		0.4	No
Arremon flavirostris	Swainson, 1838	LC	2009		No		0.4	No
Arremon semitorquatus	Swainson, 1837	LC	2009		No		0.4	No
Arremon taciturnus	(Hermann, 1783)	LC	2009		No		0.4	No
Arremonops conirostris	(Bonaparte, 1850)	LC	2009		No		0.4	No
Arundinicola leucocephala	Linnaeus, 1764	LC	2009		No		0.4	No
Asio clamator	(Vieillot, 1807)	LC	2009		No		0.4	No
Asio flammeus	(Pontoppidan, 1763)	LC	2009		No		0.4	No
Asio stygius	(Wagler, 1832)	LC	2009		No		0.4	No
Asthenes baeri	(Berlepsch, 1906)	LC	2009		No		0.4	No
Asthenes hudsoni	(Sclater, 1874)	LC	2009		No		69	Yes
Asthenes moreirae	(Ribeiro, 1906)	LC	2009		No		0.4	No
Atalotriccus pilaris	(Cabanis, 1847)	LC	2009		No		0.4	No
Athene cunicularia	(Molina, 1782)	LC	2009		No		0.4	No
Atlapetes personatus	(Cabanis, 1848)	LC	2009		No		0.4	No
Atticora fasciata	(Gmelin, 1789)	LC	2009		No		0.4	No
Atticora tibialis	(Cassin, 1853)	LC	2009		No		0.4	No
Attila bolivianus	Lafresnaye, 1848	LC	2009		No		0.4	No
Attila cinnamomeus	(Gmelin, 1789)	LC	2009		No		0.4	No
Attila citriniventris	Sclater, 1859	LC	2009		No		0.4	No
Attila phoenicurus	Pelzeln, 1868	LC	2009		No		0.4	No
Attila rufus	(Vieillot, 1819)	LC	2009		No		0.4	No
Attila spadiceus	(Gmelin, 1789)	LC	2009		No		0.4	No
Augastes lumachella	(Lesson, 1838)	NT	2008		No		2	No
Augastes scutatus	(Temminck, 1822)	NT	2008		No		2	No
Aulacorhynchus derbianus	Gould, 1835	LC	2009		No		0.4	No
Automolus infuscatus	(Sclater, 1856)	LC	2009		No		0.4	No
Automolus leucophthalmus	(Wied, 1821)	LC	2009		No		0.4	No
Automolus melanopezus	(Sclater, 1858)	LC	2009		No		0.4	No
Automolus ochrolaemus	(Tschudi, 1844)	LC	2009		No		0.4	No
Automolus rubiginosus	(Sclater, 1857)	LC	2009		No		0.4	No
Automolus rufipileatus	(Pelzeln, 1859)	LC	2009		No		0.4	No
Avocettula recurvirostris	(Swainson, 1822)	LC	2009		No		0.4	No
Bartramia longicauda	(Bechstein, 1812)	LC	2009		No		0.4	No
Baryphthengus martii	(Spix, 1824)	LC	2009		No		0.4	No
Baryphthengus ruficapillus	(Vieillot, 1818)	LC	2009		No		0.4	No
Basileuterus bivittatus	(Lafresnaye & d'Orbigny, 1837)	LC	2009		No		0.4	No
Basileuterus culicivorus	(Deppe, 1830)	LC	2009		No		0.4	No
Basileuterus flaveolus	(Baird, 1865)	LC	2009		No		0.4	No
Basileuterus hypoleucus	Bonaparte, 1850	LC	2009		No		0.4	No
Basileuterus leucoblepharus	(Vieillot, 1817)	LC	2009		No		0.4	No
Basileuterus leucophrys	Pelzeln, 1868	LC	2009		No		0.4	No
Batara cinerea	(Vieillot, 1819)	LC	2009		No		0.4	No
Berlepschia rikeri	(Ridgway, 1886)	LC	2009		No		0.4	No
Biatas nigropectus	(Lafresnaye, 1850)	VU	2008	decreasing	Yes		32	No
Botaurus pinnatus	(Wagler, 1829)	LC	2009		No		0.4	No
Brachygalba albogularis	(Spix, 1824)	LC	2009		No		0.4	No
Brachygalba lugubris	(Swainson, 1838)	LC	2009		No		0.4	No
Brotogeris chiriri	(Vieillot, 1818)	LC	2009		No		0.4	No
Brotogeris chrysoptera	(Linnaeus, 1766)	LC	2009		No		0.4	No
Brotogeris cyanoptera	(Salvadori, 1891)	LC	2009		No		0.4	No
Brotogeris sanctithomae	(Müller, 1776)	LC	2009		No		0.4	No
Brotogeris tirica	(Gmelin, 1788)	LC	2009		No		0.4	No
Brotogeris versicolurus	(Müller, 1776)	LC	2009		No		0.4	No
Bubo virginianus	(Gmelin, 1788)	LC	2009		No		0.4	No
Bubulcus ibis	(Linnaeus, 1758)	LC	2009		No		0.4	No
Bucco capensis	Linnaeus, 1766	LC	2009		No		0.4	No
Bucco macrodactylus	(Spix, 1824)	LC	2009		No		0.4	No
Bucco tamatia	Gmelin, 1788	LC	2009		No		0.4	No
Burhinus bistriatus	(Wagler, 1829)	LC	2009		No		0.4	No
Busarellus nigricollis	(Latham, 1790)	LC	2009		No		0.4	No
Buteo albicaudatus	Vieillot, 1816	LC	2009		No		0.4	No
Buteo albonotatus	Kaup, 1847	LC	2009		No		0.4	No
Buteo brachyurus	Vieillot, 1816	LC	2009		No		0.4	No
Buteo melanoleucus	(Vieillot, 1819)	LC	2009		No		0.4	No
Buteo nitidus	(Latham, 1790)	LC	2009		No		0.4	No
Buteo platypterus	(Vieillot, 1823)	LC	2009		No		0.4	No
Buteo swainsoni	Bonaparte, 1838	LC	2009		No		0.4	No
Buteogallus aequinoctialis	(Gmelin, 1788)	LC	2009		No		0.4	No
Buteogallus urubitinga	(Gmelin, 1788)	LC	2009		No		0.4	No
Butorides striata	(Linnaeus, 1758)	LC	2009		No		0.4	No
Cacicus cela	(Linnaeus, 1758)	LC	2009		No		0.4	No
Cacicus chrysopterus	(Vigors, 1825)	LC	2009		No		0.4	No
Cacicus haemorrhous	(Linnaeus, 1766)	LC	2009		No		0.4	No
Cacicus latirostris	(Swainson, 1838)	LC	2009		No		0.4	No
Cacicus oseryi	(Deville, 1849)	LC	2009		No		0.4	No
Cairina moschata	(Linnaeus, 1758)	LC	2009		No		0.4	No
Calidris alba	(Pallas, 1764)	LC	2009		No		32	No
Calidris bairdii	(Coues, 1861)	LC	2009		No		0.4	No
Calidris canutus	(Linnaeus, 1758)	LC	2009		No		32	No
Calidris fuscicollis	(Vieillot, 1819)	LC	2009		No		0.4	No
Calidris himantopus	(Bonaparte, 1826)	LC	2009		No		0.4	No
Calidris melanotos	(Vieillot, 1819)	LC	2009		No		0.4	No
Calidris minutilla	(Vieillot, 1819)	LC	2009		No		0.4	No
Calidris pusilla	(Linnaeus, 1766)	LC	2009		No		32	No
Calliphlox amethystina	(Boddaert, 1783)	LC	2009		No		0.4	No
Callonetta leucophrys	(Vieillot, 1816)	LC	2009		No		0.4	No
Calyptura cristata	(Vieillot, 1818)	CR	2010		Yes		92	Yes
Campephilus leucopogon	(Valenciennes, 1826)	LC	2009		No		0.4	No
Campephilus melanoleucos	(Gmelin, 1788)	LC	2009		No		0.4	No
Campephilus robustus	(Lichtenstein, 1819)	LC	2009		No		0.4	No
Campephilus rubricollis	(Boddaert, 1783)	LC	2009		No		0.4	No
Camptostoma obsoletum	(Temminck, 1824)	LC	2009		No		0.4	No
Campylopterus duidae	Chapman, 1929	LC	2009		No		0.4	No
Campylopterus hyperythrus	Cabanis, 1848	LC	2009		No		0.4	No
Campylopterus largipennis	(Boddaert, 1783)	LC	2009		No		0.4	No
Campylorhamphus falcularius	(Vieillot, 1822)	LC	2009		No		0.4	No
Campylorhamphus procurvoides	(Lafresnaye, 1850)	LC	2009		No		0.4	No
Campylorhamphus trochilirostris	(Lichtenstein, 1820)	LC	2009		No		0.4	No
Campylorhynchus griseus	(Swainson, 1837)	LC	2009		No		0.4	No
Campylorhynchus turdinus	(Wied, 1821)	LC	2009		No		0.4	No
Cantorchilus griseus	(Todd, 1925)	LC	2009		No		0.4	No
Cantorchilus guarayanus	(Lafresnaye & D'Orbigny, 1837)	LC	2009		No		0.4	No
Cantorchilus leucotis	Lafresnaye, 1845	LC	2009		No		0.4	No
Cantorchilus longirostris	Vieillot, 1818	LC	2009		No		0.4	No
Capito aurovirens	(Cuvier, 1829)	LC	2009		No		0.4	No
Capito dayi	Cherrie, 1916	LC	2009		No		32	No
Capito niger	(Müller, 1776)	LC	2009		No		0.4	No
Caprimulgus cayennensis	Gmelin, 1789	LC	2009		No		0.4	No
Caprimulgus hirundinaceus	Spix, 1825	LC	2009		No		0.4	No
Caprimulgus longirostris	Bonaparte, 1825	LC	2009		No		0.4	No
Caprimulgus maculicaudus	(Lawrence, 1862)	LC	2009		No		0.4	No
Caprimulgus nigrescens	Cabanis, 1848	LC	2009		No		0.4	No
Caprimulgus parvulus	Gould, 1837	LC	2009		No		0.4	No
Caprimulgus rufus	Boddaert, 1783	LC	2009		No		0.4	No
Caprimulgus sericocaudatus	(Cassin, 1849)	LC	2009		No		0.4	No
Caprimulgus whitelyi	(Salvin, 1885)	LC	2009		No		2	No
Capsiempis flaveola	(Lichtenstein, 1823)	LC	2009		No		0.4	No
Caracara plancus	(Miller, 1777)	LC	2009		No		0.4	No
Cariama cristata	(Linnaeus, 1766)	LC	2009		No		0.4	No
Carpornis cucullata	(Swainson, 1821)	NT	2008	decreasing	No		32	No
Carpornis melanocephala	(Wied, 1820)	VU	2008	decreasing	Yes		32	No
Caryothraustes canadensis	(Linnaeus, 1766)	LC	2009		No		0.4	No
Casiornis fuscus	Sclater & Salvin, 1873	LC	2009		No		0.4	No
Casiornis rufus	(Vieillot, 1816)	LC	2009		No		0.4	No
Catamenia homochroa	Sclater, 1858	LC	2009		No		0.4	No
Cathartes aura	(Linnaeus, 1758)	LC	2009		No		0.4	No
Cathartes burrovianus	Cassin, 1845	LC	2009		No		0.4	No
Cathartes melambrotus	Wetmore, 1964	LC	2009		No		0.4	No
Catharus fuscescens	(Stephens, 1817)	LC	2009		No		0.4	No
Catharus minimus	(Lafresnaye, 1848)	LC	2009		No		0.4	No
Catharus ustulatus	(Nuttall, 1840)	LC	2009		No		0.4	No
Celeus elegans	(Müller, 1776)	LC	2009		No		0.4	No
Celeus flavescens	(Gmelin, 1788)	LC	2009		No		0.4	No
Celeus flavus	(Müller, 1776)	LC	2009		No		0.4	No
Celeus grammicus	(Natterer & Malherbe, 1845)	LC	2009		No		0.4	No
Celeus lugubris	(Malherbe, 1851)	LC	2009		No		0.4	No
Celeus obrieni	Short, 1973	CR	2010		Yes		32	No
Celeus spectabilis	Sclater & Salvin, 1880	LC	2009		No		0.4	No
Celeus torquatus	(Boddaert, 1783)	LC	2009		No		0.4	No
Celeus undatus	(Linnaeus, 1766)	LC	2009		No		0.4	No
Cephalopterus ornatus	Geoffroy Saint-Hilaire, 1809	LC	2009		No		0.4	No
Cercibis oxycerca	(Spix, 1825)	LC	2009		No		0.4	No
Cercomacra brasiliana	Hellmayr, 1905	NT	2008	decreasing	No		2	No
Cercomacra carbonaria	Sclater and Salvin, 1873	NT	2008	decreasing	No		2	No
Cercomacra cinerascens	(Sclater, 1857)	LC	2009		No		0.4	No
Cercomacra ferdinandi	Snethlage, 1928	VU	2008	decreasing	Yes		2	No
Cercomacra laeta	Todd, 1920	LC	2009		No		0.4	No
Cercomacra manu	Fitzpatrick & Willard, 1990	LC	2009		No		0.4	No
Cercomacra melanaria	(Ménétries, 1835)	LC	2009		No		0.4	No
Cercomacra nigrescens	(Cabanis & Heine, 1859)	LC	2009		No		0.4	No
Cercomacra serva	(Sclater, 1858)	LC	2009		No		0.4	No
Cercomacra tyrannina	(Sclater, 1855)	LC	2009		No		0.4	No
Certhiaxis cinnamomeus	(Gmelin, 1788)	LC	2009		No		0.4	No
Certhiaxis mustelinus	(Sclater, 1874)	LC	2009		No		0.4	No
Chaetura brachyura	(Jardine, 1846)	LC	2009		No		0.4	No
Chaetura chapmani	Hellmayr, 1907	LC	2009		No		0.4	No
Chaetura cinereiventris	Sclater, 1862	LC	2009		No		0.4	No
Chaetura egregia	Todd, 1916	LC	2009		No		0.4	No
Chaetura meridionalis	Hellmayr, 1907	LC	2009		No		0.4	No
Chaetura spinicaudus	(Temminck, 1839)	LC	2009		No		0.4	No
Chamaeza campanisona	(Lichtenstein, 1823)	LC	2009		No		0.4	No
Chamaeza meruloides	Vigors, 1825	LC	2009		No		0.4	No
Chamaeza nobilis	Gould, 1855	LC	2009		No		0.4	No
Chamaeza ruficauda	(Cabanis & Heine, 1859)	LC	2009		No		0.4	No
Charadrius collaris	Vieillot, 1818	LC	2009		No		0.4	No
Charadrius falklandicus	Latham, 1790	LC	2009		No		0.4	No
Charadrius modestus	Lichtenstein, 1823	LC	2009		No		0.4	No
Charadrius semipalmatus	Bonaparte, 1825	LC	2009		No		0.4	No
Charadrius wilsonia	Ord, 1814	LC	2009		No		0.4	No
Charitospiza eucosma	Oberholser, 1905	NT	2008	decreasing	No		69	Yes
Chauna torquata	(Oken, 1816)	LC	2009		No		0.4	No
Chelidoptera tenebrosa	(Pallas, 1782)	LC	2009		No		0.4	No
Chiroxiphia caudata	(Shaw & Nodder, 1793)	LC	2009		No		0.4	No
Chiroxiphia pareola	(Linnaeus, 1766)	LC	2009		No		0.4	No
Chloroceryle aenea	(Pallas, 1764)	LC	2009		No		0.4	No
Chloroceryle amazona	(Latham, 1790)	LC	2009		No		0.4	No
Chloroceryle americana	(Gmelin, 1788)	LC	2009		No		0.4	No
Chloroceryle inda	(Linnaeus, 1766)	LC	2009		No		0.4	No
Chlorophanes spiza	(Linnaeus, 1758)	LC	2009		No		0.4	No
Chlorophonia cyanea	(Thunberg, 1822)	LC	2009		No		0.4	No
Chlorostilbon lucidus	(d'Orbigny & Lafresnaye, 1838)	LC	2009		No		0.4	No
Chlorostilbon mellisugus	(Linnaeus, 1758)	LC	2009		No		0.4	No
Chlorostilbon notatus	(G. C. Reich, 1793)	LC	2009		No		0.4	No
Chondrohierax uncinatus	(Temminck, 1822)	LC	2009		No		0.4	No
Chordeiles acutipennis	(Hermann, 1783)	LC	2009		No		0.4	No
Chordeiles minor	(Forster, 1771)	LC	2009		No		0.4	No
Chordeiles pusillus	Gould, 1861	LC	2009		No		0.4	No
Chordeiles rupestris	(Spix, 1825)	LC	2009		No		0.4	No
Chroicocephalus cirrocephalus	Vieillot, 1818	LC	2009		No		0.4	No
Chroicocephalus maculipennis	Lichtenstein, 1823	LC	2009		No		0.4	No
Chrysolampis mosquitus	(Linnaeus, 1758)	LC	2009		No		0.4	No
Chrysomus icterocephalus	(Linnaeus, 1766)	LC	2009		No		0.4	No
Chrysomus ruficapillus	Vieillot, 1819	LC	2009		No		0.4	No
Chrysuronia oenone	(Lesson, 1832)	LC	2009		No		0.4	No
Cichlocolaptes leucophrus	(Jardine & Selby, 1830)	LC	2009		No		0.4	No
Cichlopsis leucogenys	Cabanis, 1850	LC	2009		No		0.4	No
Ciconia maguari	(Gmelin, 1789)	LC	2009		No		0.4	No
Cinclodes fuscus	(Vieillot, 1818)	LC	2010		No		0.4	No
Cinclodes pabsti	Sick, 1969	NT	2008	decreasing	No		2	Yes
Circus buffoni	(Gmelin, 1788)	LC	2009		No		0.4	No
Circus cinereus	Vieillot, 1816	LC	2009		No		0.4	No
Cissopis leverianus	(Gmelin, 1788)	LC	2009		No		0.4	No
Cistothorus platensis	(Latham, 1790)	LC	2009		No		0.4	No
Claravis pretiosa	(Ferrari-Pérez, 1886)	LC	2009		No		0.4	No
Clibanornis dendrocolaptoides	(Pelzeln, 1859)	NT	2008	decreasing	No		32	No
Clytoctantes atrogularis	Lanyon, Stotz and Willard, 1990	VU	2008	decreasing	Yes		32	No
Clytolaema rubricauda	(Boddaert, 1783)	LC	2009		No		0.4	No
Cnemotriccus fuscatus	(Wied, 1831)	LC	2009		No		0.4	No
Cnipodectes subbrunneus	(Sclater, 1860)	LC	2009		No		0.4	No
Coccycua minuta	(Vieillot, 1817)	LC	2009		No		0.4	No
Coccyzus americanus	(Linnaeus, 1758)	LC	2009		No		0.4	No
Coccyzus euleri	Cabanis, 1873	LC	2009		No		0.4	No
Coccyzus melacoryphus	Vieillot, 1817	LC	2009		No		0.4	No
Coccyzus minor	(Gmelin, 1788)	LC	2009		No		0.4	No
Cochlearius cochlearius	(Linnaeus, 1766)	LC	2009		No		0.4	No
Coereba flaveola	(Linnaeus, 1758)	LC	2009		No		0.4	No
Colaptes campestris	(Vieillot, 1818)	LC	2009		No		0.4	No
Colaptes melanochloros	(Gmelin, 1788)	LC	2009		No		0.4	No
Colaptes punctigula	(Boddaert, 1783)	LC	2009		No		0.4	No
Colaptes rubiginosus	(Swainson, 1820)	LC	2009		No		0.4	No
Colibri coruscans	(Gould, 1846)	LC	2009		No		0.4	No
Colibri delphinae	(Lesson, 1839)	LC	2009		No		0.4	No
Colibri serrirostris	(Vieillot, 1816)	LC	2009		No		0.4	No
Colinus cristatus	(Linnaeus, 1766)	LC	2009		No		0.4	No
Colonia colonus	(Vieillot, 1818)	LC	2009		No		0.4	No
Columbina cyanopis	(Pelzeln, 1870)	CR	2010		Yes		69	Yes
Columbina minuta	(Linnaeus, 1766)	LC	2009		No		0.4	No
Columbina passerina	(Linnaeus, 1758)	LC	2009		No		0.4	No
Columbina picui	(Temminck, 1813)	LC	2009		No		0.4	No
Columbina squammata	(Lesson, 1831)	LC	2009		No		0.4	No
Columbina talpacoti	(Temminck, 1809)	LC	2009		No		0.4	No
Compsothraupis loricata	(Lichtenstein, 1819)	LC	2009		No		0.4	No
Conioptilon mcilhennyi	Lowery & O'Neill, 1966	LC	2009		No		0.4	No
Conirostrum bicolor	(Vieillot, 1809)	LC	2009		No		32	No
Conirostrum margaritae	(Holt, 1931)	LC	2009		No		2	No
Conirostrum speciosum	(Temminck, 1824)	LC	2009		No		0.4	No
Conopias parvus	(Pelzeln, 1868)	LC	2009		No		0.4	No
Conopias trivirgatus	(Wied, 1831)	LC	2009		No		0.4	No
Conopophaga aurita	(Gmelin, 1789)	LC	2009		No		0.4	No
Conopophaga lineata	(Wied, 1831)	LC	2009		No		0.4	No
Conopophaga melanogaster	Ménétries, 1835	LC	2009		No		0.4	No
Conopophaga melanops	(Vieillot, 1818)	LC	2009		No		0.4	No
Conopophaga peruviana	Des Murs, 1856	LC	2009		No		0.4	No
Conopophaga roberti	Hellmayr, 1905	LC	2009		No		0.4	No
Conothraupis mesoleuca	(Berlioz, 1939)	CR	2010		Yes		92	Yes
Conothraupis speculigera	(Gould, 1855)	NT	2008	decreasing	No		32	No
Contopus albogularis	(Berlioz, 1962)	LC	2009		No		0.4	No
Contopus cinereus	(Spix, 1825)	LC	2009		No		0.4	No
Contopus cooperi	(Swainson, 1832)	NT	2008	decreasing	No		32	No
Contopus fumigatus	(D'Orbigny & Lafresnaye, 1837)	LC	2009		No		0.4	No
Contopus nigrescens	(Sclater & Salvin, 1880)	LC	2009		No		0.4	No
Contopus virens	(Linnaeus, 1766)	LC	2009		No		0.4	No
Coragyps atratus	(Bechstein, 1783)	LC	2009		No		0.4	No
Corapipo gutturalis	(Linnaeus, 1766)	LC	2009		No		0.4	No
Coryphaspiza melanotis	(Temminck, 1822)	VU	2008	decreasing	Yes		69	Yes
Coryphistera alaudina	Burmeister, 1860	LC	2009		No		0.4	No
Coryphospingus cucullatus	(Müller, 1776)	LC	2009		No		0.4	No
Coryphospingus pileatus	(Wied, 1821)	LC	2009		No		0.4	No
Corythopis delalandi	(Lesson, 1831)	LC	2009		No		0.4	No
Corythopis torquatus	Tschudi, 1844	LC	2009		No		0.4	No
Coscoroba coscoroba	(Molina, 1782)	LC	2009		No		0.4	No
Cotinga cayana	(Linnaeus, 1766)	LC	2009		No		0.4	No
Cotinga cotinga	(Linnaeus, 1766)	LC	2009		No		0.4	No
Cotinga maculata	(Müller, 1776)	EN	2008	decreasing	Yes		2	No
Cotinga maynana	(Linnaeus, 1766)	LC	2009		No		0.4	No
Coturnicops notatus	(Gould, 1841)	LC	2009		No		0.4	No
Cranioleuca demissa	(Salvin & Godman, 1884)	LC	2009		No		0.4	No
Cranioleuca gutturata	(D'Orbigny & Lafresnaye, 1838)	LC	2009		No		0.4	No
Cranioleuca muelleri	Hellmayr, 1911	LC	2009		No		2	No
Cranioleuca obsoleta	(Reichenbach, 1853)	LC	2009		No		0.4	No
Cranioleuca pallida	(Wied, 1831)	LC	2009		No		0.4	No
Cranioleuca pyrrhophia	(Vieillot, 1818)	LC	2009		No		0.4	No
Cranioleuca semicinerea	(Reichenbach, 1853)	LC	2009		No		0.4	No
Cranioleuca sulphurifera	(Burmeister, 1869)	LC	2009		No		0.4	No
Cranioleuca vulpecula	(Sclater & Salvin, 1866)	LC	2009		No		0.4	No
Cranioleuca vulpina	(Pelzeln, 1856)	LC	2009		No		0.4	No
Crax alector	Linnaeus, 1766	LC	2009		No		32	No
Crax fasciolata	Spix, 1825	LC	2009		No		0.4	No
Crax globulosa	Spix, 1825	EN	2010		Yes		32	No
Crotophaga ani	Linnaeus, 1758	LC	2009		No		0.4	No
Crotophaga major	Gmelin, 1788	LC	2009		No		0.4	No
Crypturellus atrocapillus	(Tschudi, 1844)	LC	2009		No		32	No
Crypturellus bartletti	(Sclater & Salvin, 1873)	LC	2009		No		0.4	No
Crypturellus brevirostris	(Pelzeln, 1863)	LC	2009		No		0.4	No
Crypturellus cinereus	(Gmelin, 1789)	LC	2009		No		0.4	No
Crypturellus duidae	Zimmer, 1938	LC	2009		No		2	No
Crypturellus erythropus	(Pelzeln, 1863)	LC	2009		No		32	No
Crypturellus noctivagus	(Wied, 1820)	NT	2008	decreasing	No		32	No
Crypturellus obsoletus	(Temminck, 1815)	LC	2009		No		0.4	No
Crypturellus parvirostris	(Wagler, 1827)	LC	2009		No		0.4	No
Crypturellus soui	(Hermann, 1783)	LC	2009		No		0.4	No
Crypturellus strigulosus	(Temminck, 1815)	LC	2009		No		0.4	No
Crypturellus tataupa	(Temminck, 1815)	LC	2009		No		0.4	No
Crypturellus undulatus	(Temminck, 1815)	LC	2009		No		0.4	No
Crypturellus variegatus	(Gmelin, 1789)	LC	2009		No		0.4	No
Culicivora caudacuta	(Vieillot, 1818)	VU	2008	decreasing	Yes		69	Yes
Curaeus forbesi	(Sclater, 1886)	EN	2008	decreasing	Yes		2	No
Cyanerpes caeruleus	(Linnaeus, 1758)	LC	2009		No		0.4	No
Cyanerpes cyaneus	(Linnaeus, 1766)	LC	2009		No		0.4	No
Cyanerpes nitidus	(Hartlaub, 1847)	LC	2009		No		0.4	No
Cyanicterus cyanicterus	(Vieillot, 1819)	LC	2009		No		0.4	No
Cyanocorax caeruleus	(Vieillot, 1818)	NT	2008	decreasing	No		32	No
Cyanocorax cayanus	(Linnaeus, 1766)	LC	2009		No		0.4	No
Cyanocorax chrysops	(Vieillot, 1818)	LC	2009		No		0.4	No
Cyanocorax cristatellus	Temminck, 1823	LC	2009		No		0.4	No
Cyanocorax cyanomelas	(Vieillot, 1818)	LC	2009		No		0.4	No
Cyanocorax cyanopogon	(Wied, 1821)	LC	2009		No		0.4	No
Cyanocorax heilprini	Gentry, 1885	LC	2009		No		0.4	No
Cyanocorax violaceus	Du Bus de Gisignies, 1847	LC	2009		No		0.4	No
Cyanoloxia brissonii	(Lichtenstein, 1823)	LC	2009		No		0.4	No
Cyanoloxia cyanoides	(Lafresnaye, 1847)	LC	2009		No		0.4	No
Cyanoloxia glaucocaerulea	(D'Orbigny & Lafresnaye, 1837)	LC	2009		No		0.4	No
Cyanoloxia moesta	(Hartlaub, 1853)	NT	2008	decreasing	No		0.4	No
Cyanopsitta spixii	(Wagler, 1832)	CR	2010		Yes		32	No
Cyclarhis gujanensis	(Gmelin, 1789)	LC	2009		No		0.4	No
Cygnus melancoryphus	(Molina, 1782)	LC	2009		No		0.4	No
Cymbilaimus lineatus	(Leach, 1814)	LC	2009		No		0.4	No
Cymbilaimus sanctaemariae	Gyldenstolpe, 1941	LC	2009		No		0.4	No
Cyphorhinus arada	(Hermann, 1783)	LC	2009		No		0.4	No
Cypseloides cryptus	Zimmer, 1945	LC			No		0.4	No
Cypseloides fumigatus	(Streubel, 1848)	LC	2009		No		0.4	No
Cypseloides senex	(Temminck, 1826)	LC	2009		No		0.4	No
Cypsnagra hirundinacea	(Lesson, 1823)	LC	2009		No		0.4	No
Dacnis albiventris	(Sclater, 1852)	LC	2009		No		0.4	No
Dacnis cayana	(Linnaeus, 1766)	LC	2009		No		0.4	No
Dacnis flaviventer	d'Orbigny & Lafresnaye, 1837	LC	2009		No		0.4	No
Dacnis lineata	(Gmelin, 1789)	LC	2009		No		0.4	No
Dacnis nigripes	Pelzeln, 1856	NT	2008	decreasing	No		0.4	No
Daptrius ater	Vieillot, 1816	LC	2009		No		0.4	No
Deconychura longicauda	(Pelzeln, 1868)	LC	2009		No		32	No
Deconychura stictolaema	(Pelzeln, 1868)	LC	2009		No		0.4	No
Dendrexetastes rufigula	(Lesson, 1844)	LC	2009		No		0.4	No
Dendrocincla fuliginosa	(Vieillot, 1818)	LC	2009		No		0.4	No
Dendrocincla merula	(Lichtenstein, 1820)	LC	2009		No		0.4	No
Dendrocolaptes certhia	(Boddaert, 1783)	LC	2009		No		0.4	No
Dendrocolaptes hoffmannsi	Hellmayr, 1909	LC	2009		No		32	No
Dendrocolaptes picumnus	Lichtenstein, 1820	LC	2009		No		0.4	No
Dendrocolaptes platyrostris	Spix, 1824	LC	2009		No		0.4	No
Dendrocygna autumnalis	(Linnaeus, 1758)	LC	2009		No		0.4	No
Dendrocygna bicolor	(Vieillot, 1816)	LC	2009		No		32	No
Dendrocygna viduata	(Linnaeus, 1766)	LC	2009		No		0.4	No
Dendroica fusca	(Müller, 1776)	LC	2009		No		0.4	No
Dendroica petechia	(Linnaeus, 1766)	LC	2009		No		0.4	No
Dendroica striata	(Forster, 1772)	LC	2009		No		0.4	No
Dendroplex kienerii	(Zimmer, 1934)	LC	2009		No		32	No
Dendroplex picus	(Gmelin, 1788)	LC	2009		No		0.4	No
Deroptyus accipitrinus	(Linnaeus, 1758)	LC	2009		No		0.4	No
Dichrozona cincta	(Pelzeln, 1868)	LC	2009		No		0.4	No
Diglossa duidae	Chapman, 1929	LC	2009		No		0.4	No
Diglossa major	Cabanis, 1849	LC	2009		No		0.4	No
Diopsittaca nobilis	(Linnaeus, 1758)	LC	2009		No		0.4	No
Discosura langsdorffi	(Temminck, 1821)	LC	2009		No		0.4	No
Discosura longicaudus	(Gmelin, 1788)	LC	2009		No		0.4	No
Dixiphia pipra	(Linnaeus, 1758)	LC	2009		No		0.4	No
Dolichonyx oryzivorus	(Linnaeus, 1758)	LC	2009		No		0.4	No
Dolospingus fringilloides	(Pelzeln, 1870)	LC	2009		No		0.4	No
Donacobius atricapilla	(Linnaeus, 1766)	LC	2009		No		0.4	No
Donacospiza albifrons	(Vieillot, 1817)	LC	2009		No		0.4	No
Doryfera johannae	(Bourcier, 1847)	LC	2009		No		0.4	No
Dromococcyx pavoninus	Pelzeln, 1870	LC	2009		No		0.4	No
Dromococcyx phasianellus	(Spix, 1824)	LC	2009		No		0.4	No
Drymophila devillei	(Ménégaux & Hellmayr, 1906)	LC	2009		No		0.4	No
Drymophila ferruginea	(Temminck, 1822)	LC	2009		No		0.4	No
Drymophila genei	(De Filippi, 1847)	NT	2008	decreasing	No		2	No
Drymophila malura	(Temminck, 1825)	LC	2009		No		0.4	No
Drymophila ochropyga	(Hellmayr, 1906)	NT	2008	decreasing	No		32	No
Drymophila rubricollis	(Bertoni, 1901)	LC	2009		No		0.4	No
Drymophila squamata	(Lichtenstein, 1823)	LC	2009		No		0.4	No
Drymornis bridgesii	(Eyton, 1849)	LC	2009		No		0.4	No
Dryocopus galeatus	(Temminck, 1822)	VU	2008	decreasing	Yes		32	No
Dryocopus lineatus	(Linnaeus, 1766)	LC	2009		No		0.4	No
Dysithamnus mentalis	(Temminck, 1823)	LC	2009		No		0.4	No
Dysithamnus stictothorax	(Temminck, 1823)	NT	2008	decreasing	No		32	No
Dysithamnus xanthopterus	(Burmeister, 1856)	LC	2009		No		0.4	No
Egretta caerulea	(Linnaeus, 1758)	LC	2009		No		0.4	No
Egretta thula	(Molina, 1782)	LC	2009		No		0.4	No
Egretta tricolor	(Müller, 1776)	LC	2009		No		0.4	No
Elaenia chiriquensis	Lawrence, 1865	LC	2009		No		0.4	No
Elaenia cristata	Pelzeln, 1868	LC	2009		No		0.4	No
Elaenia flavogaster	(Thunberg, 1822)	LC	2009		No		0.4	No
Elaenia mesoleuca	(Lichtenstein, 1830)	LC	2009		No		0.4	No
Elaenia obscura	(D'Orbigny & Lafresnaye, 1837)	LC	2009		No		0.4	No
Elaenia parvirostris	Pelzeln, 1868	LC	2009		No		0.4	No
Elaenia pelzelni	Berlepsch, 1907	LC	2009		No		0.4	No
Elaenia ridleyana*	Sharpe, 1888	VU	2008	stable	Yes		32	No
Elaenia ruficeps	Pelzeln, 1868	LC	2009		No		0.4	No
Elaenia spectabilis	Pelzeln, 1868	LC	2009		No		0.4	No
Elanoides forficatus	(Linnaeus, 1758)	LC	2009		No		0.4	No
Elanus leucurus	(Vieillot, 1818)	LC	2009		No		0.4	No
Electron platyrhynchum	(Leadbeater, 1829)	LC	2009		No		0.4	No
Eleoscytalopus indigoticus	(Wied, 1831)	NT	2008	decreasing	No		32	No
Eleothreptus anomalus	(Gould, 1838)	NT	2008	decreasing	No		32	No
Emberizoides herbicola	(Vieillot, 1817)	LC	2009		No		0.4	No
Emberizoides ypiranganus	Ihering, 1907	LC	2009		No		0.4	No
Embernagra longicauda	Strickland, 1844	NT	2008	decreasing	No		32	No
Embernagra platensis	(Gmelin, 1789)	LC	2009		No		0.4	No
Empidonax alnorum	Brewster, 1895	LC	2009		No		0.4	No
Empidonax traillii	(Audubon, 1828)	LC	2009		No		0.4	No
Empidonomus varius	(Vieillot, 1818)	LC	2009		No		0.4	No
Epinecrophylla erythrura	Sclater, 1890	LC	2009		No		0.4	No
Epinecrophylla gutturalis	Sclater & Salvin, 1881	LC	2009		No		0.4	No
Epinecrophylla haematonota	(Sclater, 1857)	LC	2009		No		0.4	No
Epinecrophylla leucophthalma	(Pelzeln, 1868)	LC	2009		No		0.4	No
Epinecrophylla ornata	(Sclater, 1853)	LC	2009		No		0.4	No
Eubucco richardsoni	(Gray, 1846)	LC	2009		No		0.4	No
Eubucco tucinkae	(Seilern, 1913)	LC	2009		No		0.4	No
Eucometis penicillata	(Spix, 1825)	LC	2009		No		0.4	No
Eudocimus ruber	(Linnaeus, 1758)	LC	2009		No		0.4	No
Eupetomena macroura	(Gmelin, 1788)	LC	2009		No		0.4	No
Euphonia cayennensis	(Gmelin, 1789)	LC	2009		No		0.4	No
Euphonia chalybea	(Mikan, 1825)	NT	2008	decreasing	No		32	No
Euphonia chlorotica	(Linnaeus, 1766)	LC	2009		No		0.4	No
Euphonia chrysopasta	Sclater & Salvin, 1869	LC	2009		No		0.4	No
Euphonia cyanocephala	(Vieillot, 1818)	LC	2009		No		0.4	No
Euphonia finschi	Sclater & Salvin, 1877	LC	2009		No		0.4	No
Euphonia laniirostris	d'Orbigny & Lafresnaye, 1837	LC	2009		No		0.4	No
Euphonia minuta	Cabanis, 1849	LC	2009		No		0.4	No
Euphonia pectoralis	(Latham, 1801)	LC	2009		No		0.4	No
Euphonia plumbea	Du Bus de Gisignies, 1855	LC	2009		No		0.4	No
Euphonia rufiventris	(Vieillot, 1819)	LC	2009		No		0.4	No
Euphonia violacea	(Linnaeus, 1758)	LC	2009		No		0.4	No
Euphonia xanthogaster	Sundevall, 1834	LC	2009		No		0.4	No
Eurypyga helias	(Pallas, 1781)	LC	2009		No		0.4	No
Euscarthmus meloryphus	Wied, 1831	LC	2009		No		0.4	No
Euscarthmus rufomarginatus	(Pelzeln, 1868)	NT	2008	decreasing	No		69	Yes
Falco deiroleucus	Temminck, 1825	LC	2009		No		32	No
Falco femoralis	Temminck, 1822	LC	2009		No		0.4	No
Falco peregrinus	Tunstall, 1771	LC	2009		No		0.4	No
Falco rufigularis	Daudin, 1800	LC	2009		No		0.4	No
Falco sparverius	Linnaeus, 1758	LC	2009		No		0.4	No
Florisuga fusca	(Vieillot, 1817)	LC	2009		No		0.4	No
Florisuga mellivora	(Linnaeus, 1758)	LC	2009		No		0.4	No
Fluvicola albiventer	(Spix, 1825)	LC	2009		No		0.4	No
Fluvicola nengeta	(Linnaeus, 1766)	LC	2009		No		0.4	No
Fluvicola pica	(Boddaert, 1783)	LC	2009		No		0.4	No
Formicarius analis	(D'Orbigny & Lafresnaye, 1837)	LC	2009		No		0.4	No
Formicarius colma	Boddaert, 1783	LC	2009		No		0.4	No
Formicarius rufifrons	Blake, 1957	NT	2008	decreasing	No		32	No
Formicivora grisea	(Boddaert, 1783)	LC	2009		No		0.4	No
Formicivora iheringi	Hellmayr, 1909	NT	2008	decreasing	No		2	No
Formicivora melanogaster	Pelzeln, 1868	LC	2009		No		0.4	No
Formicivora rufa	(Wied, 1831)	LC	2009		No		0.4	No
Formicivora serrana	(Hellmayr, 1929)	LC	2009		No		0.4	No
Forpus modestus	(Gray, 1859)	LC	2009		No		0.4	No
Forpus passerinus	(Linnaeus, 1758)	LC	2009		No		0.4	No
Forpus xanthopterygius	(Taczanowski, 1883)	LC	2009		No		0.4	No
Frederickena unduligera	(Pelzeln, 1868)	LC	2009		No		0.4	No
Frederickena viridis	(Vieillot, 1816)	LC	2009		No		0.4	No
Fulica armillata	Vieillot, 1817	LC	2009		No		0.4	No
Fulica leucoptera	Vieillot, 1817	LC	2009		No		0.4	No
Fulica rufifrons	Philppi & Landbeck, 1861	LC	2009		No		0.4	No
Furnarius figulus	(Lichtenstein, 1823)	LC	2009		No		0.4	No
Furnarius leucopus	Swainson, 1837	LC	2009		No		0.4	No
Furnarius minor	Pelzeln, 1858	LC	2009		No		0.4	No
Furnarius rufus	(Gmelin, 1788)	LC	2009		No		0.4	No
Furnarius torridus	Sclater & Salvin, 1866	LC	2009		No		0.4	No
Galbalcyrhynchus leucotis	Des Murs, 1845	LC	2009		No		0.4	No
Galbalcyrhynchus purusianus	Goeldi, 1904	LC	2009		No		0.4	No
Galbula albirostris	Latham, 1790	LC	2009		No		0.4	No
Galbula chalcothorax	Sclater, 1855	LC	2009		No		0.4	No
Galbula cyanescens	Deville, 1849	LC	2009		No		0.4	No
Galbula cyanicollis	Cassin, 1851	LC	2009		No		0.4	No
Galbula dea	(Linnaeus, 1758)	LC	2009		No		0.4	No
Galbula galbula	(Linnaeus, 1766)	LC	2009		No		0.4	No
Galbula leucogastra	Vieillot, 1817	LC	2009		No		0.4	No
Galbula ruficauda	Cuvier, 1816	LC	2009		No		0.4	No
Galbula tombacea	Spix, 1824	LC	2009		No		0.4	No
Gallinago paraguaiae	(Vieillot, 1816)	LC	2009		No		0.4	No
Gallinago undulata	(Boddaert, 1783)	LC	2009		No		0.4	No
Gallinula melanops	(Vieillot, 1819)	LC	2009		No		0.4	No
Gampsonyx swainsonii	Vigors, 1825	LC	2009		No		0.4	No
Gelochelidon nilotica	Gmelin, 1789	LC	2009		No		0.4	No
Geositta cunicularia	(Vieillot, 1816)	LC	2009		No		0.4	No
Geositta poeciloptera	(Wied, 1830)	VU	2009	decreasing	Yes		69	Yes
Geothlypis aequinoctialis	(Gmelin, 1789)	LC	2009		No		0.4	No
Geotrygon montana	(Linnaeus, 1758)	LC	2009		No		0.4	No
Geotrygon violacea	(Temminck, 1809)	LC	2009		No		0.4	No
Geranospiza caerulescens	(Vieillot, 1817)	LC	2009		No		0.4	No
Glaucidium brasilianum	(Gmelin, 1788)	LC	2009		No		0.4	No
Glaucidium hardyi	Vielliard, 1990	LC	2009		No		0.4	No
Glaucidium minutissimum	(Wied, 1821)	LC	2009		No		0.4	No
Glaucis dohrnii	(Bourcier & Mulsant, 1852)	EN	2008	decreasing	Yes		2	No
Glaucis hirsutus	(Gmelin, 1788)	LC	2009		No		0.4	No
Glyphorynchus spirurus	(Vieillot, 1819)	LC	2009		No		0.4	No
Gnorimopsar chopi	(Vieillot, 1819)	LC	2009		No		0.4	No
Grallaria eludens	Lowery & O'Neill, 1969	NT	2008	decreasing	No		32	No
Grallaria varia	(Boddaert, 1783)	LC	2009		No		0.4	No
Granatellus pelzelni	Sclater, 1865	LC	2009		No		0.4	No
Graydidascalus brachyurus	(Kuhl, 1820)	LC	2009		No		0.4	No
Griseotyrannus aurantioatrocristatus	(d'Orbigny & Lafresnaye, 1837)	LC	2009		No		0.4	No
Guaruba guarouba	(Gmelin, 1788)	EN	2008	decreasing	Yes		32	No
Gubernatrix cristata	Vieillot, 1817	EN	2008	decreasing	Yes		32	No
Gubernetes yetapa	(Vieillot, 1818)	LC	2009		No		0.4	No
Guira guira	(Gmelin, 1788)	LC	2009		No		0.4	No
Gyalophylax hellmayri	Reiser, 1905	NT	2008	decreasing	No		32	No
Gymnoderus foetidus	(Linnaeus, 1758)	LC	2009		No		0.4	No
Gymnomystax mexicanus	(Linnaeus, 1766)	LC	2009		No		0.4	No
Gymnopithys leucaspis	(Sclater, 1855)	LC	2009		No		0.4	No
Gymnopithys rufigula	(Boddaert, 1783)	LC	2009		No		0.4	No
Gymnopithys salvini	(Berlepsch, 1901)	LC	2009		No		0.4	No
Habia rubica	(Vieillot, 1817)	LC	2009		No		0.4	No
Haematoderus militaris	(Shaw, 1792)	LC	2009		No		0.4	No
Haematopus palliatus	Temminck, 1820	LC	2009		No		0.4	No
Haplospiza unicolor	Cabanis, 1851	LC	2009		No		0.4	No
Harpagus bidentatus	(Latham, 1790)	LC	2009		No		0.4	No
Harpagus diodon	(Temminck, 1823)	LC	2009		No		0.4	No
Harpia harpyja	(Linnaeus, 1758)	NT	2008	decreasing	No		32	No
Harpyhaliaetus coronatus	(Vieillot, 1817)	EN	2008	decreasing	Yes		32	No
Heliactin bilophus	(Temminck, 1820)	LC	2009		No		0.4	No
Helicolestes hamatus	(Temminck, 1821)	LC	2009		No		0.4	No
Heliobletus contaminatus	Berlepsch, 1885	LC	2009		No		0.4	No
Heliodoxa aurescens	(Gould, 1846)	LC	2009		No		0.4	No
Heliodoxa schreibersii	(Bourcier, 1847)	LC	2009		No		0.4	No
Heliodoxa xanthogonys	Salvin & Godman, 1882	LC	2009		No		0.4	No
Heliomaster furcifer	(Shaw, 1812)	LC	2009		No		0.4	No
Heliomaster longirostris	(Audebert & Vieillot, 1801)	LC	2009		No		0.4	No
Heliomaster squamosus	(Temminck, 1823)	LC	2009		No		0.4	No
Heliornis fulica	(Boddaert, 1783)	LC	2009		No		0.4	No
Heliothryx auritus	(Gmelin, 1788)	LC	2009		No		0.4	No
Hemithraupis flavicollis	(Vieillot, 1818)	LC	2009		No		0.4	No
Hemithraupis guira	(Linnaeus, 1766)	LC	2009		No		0.4	No
Hemithraupis ruficapilla	(Vieillot, 1818)	LC	2009		No		0.4	No
Hemitriccus diops	(Temminck, 1822)	LC	2009		No		0.4	No
Hemitriccus flammulatus	Berlepsch, 1901	LC	2009		No		0.4	No
Hemitriccus furcatus	(Lafresnaye, 1846)	VU	2008	decreasing	Yes		92	Yes
Hemitriccus inornatus	(Pelzeln, 1868)	LC	2009		No		0.4	No
Hemitriccus iohannis	(Snethlage, 1907)	LC	2009		No		0.4	No
Hemitriccus josephinae	(Chubb, 1914)	LC	2009		No		0.4	No
Hemitriccus kaempferi	(Zimmer, 1953)	EN	2009	decreasing	Yes		92	Yes
Hemitriccus margaritaceiventer	(D'Orbigny & Lafresnaye, 1837)	LC	2009		No		0.4	No
Hemitriccus minimus	(Zimmer, 1940)	LC	2009		No		0.4	No
Hemitriccus minor	(Snethlage, 1907)	LC	2009		No		0.4	No
Hemitriccus mirandae	(Snethlage, 1925)	VU	2008	decreasing	Yes		32	No
Hemitriccus nidipendulus	(Wied, 1831)	LC	2009		No		0.4	No
Hemitriccus obsoletus	(Ribeiro, 1906)	LC	2009		No		0.4	No
Hemitriccus orbitatus	(Wied, 1831)	NT	2008	decreasing	No		0.4	No
Hemitriccus striaticollis	(Lafresnaye, 1853)	LC	2009		No		0.4	No
Hemitriccus zosterops	(Pelzeln, 1868)	LC	2009		No		0.4	No
Henicorhina leucosticta	(Cabanis, 1847)	LC	2009		No		0.4	No
Herpetotheres cachinnans	(Linnaeus, 1758)	LC	2009		No		0.4	No
Herpsilochmus atricapillus	Pelzeln, 1868	LC	2009		No		0.4	No
Herpsilochmus dorsimaculatus	Pelzeln, 1868	LC	2009		No		0.4	No
Herpsilochmus longirostris	Pelzeln, 1868	LC	2009		No		0.4	No
Herpsilochmus pectoralis	Sclater, 1857	VU	2008	decreasing	Yes		32	No
Herpsilochmus pileatus	(Lichtenstein, 1823)	VU	2008	decreasing	Yes		92	Yes
Herpsilochmus roraimae	Hellmayr, 1903	LC	2009		No		0.4	No
Herpsilochmus rufimarginatus	(Temminck, 1822)	LC	2009		No		0.4	No
Herpsilochmus stictocephalus	Todd, 1927	LC	2009		No		0.4	No
Herpsilochmus sticturus	Salvin, 1885	LC	2009		No		0.4	No
Heterocercus flavivertex	Pelzeln, 1868	LC	2009		No		0.4	No
Heterocercus linteatus	(Strickland, 1850)	LC	2009		No		0.4	No
Heteronetta atricapilla	(Merrem, 1841)	LC	2009		No		0.4	No
Heterospizias meridionalis	(Latham, 1790)	LC	2009		No		0.4	No
Himantopus mexicanus	(Müller, 1776)	LC	2009		No		0.4	No
Hirundinea ferruginea	(Gmelin, 1788)	LC	2009		No		0.4	No
Hirundo rustica	Linnaeus, 1758	LC	2009		No		0.4	No
Hydropsalis climacocerca	(Tschudi, 1844)	LC	2009		No		0.4	No
Hydropsalis torquata	(Gmelin, 1789)	LC	2009		No		0.4	No
Hylexetastes perrotii	(Lsfresnaye, 1844)	LC	2009		No		0.4	No
Hylexetastes stresemanni	Snethlage, 1925	LC	2009		No		0.4	No
Hylocharis chrysura	(Shaw, 1812)	LC	2009		No		0.4	No
Hylocharis cyanus	(Vieillot, 1818)	LC	2009		No		0.4	No
Hylocharis sapphirina	(Gmelin, 1788)	LC	2009		No		0.4	No
Hylocryptus rectirostris	(Wied, 1831)	LC	2009		No		0.4	No
Hyloctistes subulatus	(Spix, 1824)	LC	2009		No		0.4	No
Hylopezus berlepschi	(Hellmayr, 1903)	LC	2009		No		0.4	No
Hylopezus macularius	(Temminck, 1823)	LC	2009		No		0.4	No
Hylopezus nattereri	(Pinto, 1937)	LC	2009		No		0.4	No
Hylopezus ochroleucus	(Wied, 1831)	NT	2008	decreasing	No		32	No
Hylophilus amaurocephalus	(Nordmann, 1835)	LC	2009		No		0.4	No
Hylophilus brunneiceps	Sclater, 1866	LC	2009		No		0.4	No
Hylophilus hypoxanthus	Pelzeln, 1868	LC	2009		No		0.4	No
Hylophilus muscicapinus	Sclater & Salvin, 1873	LC	2009		No		0.4	No
Hylophilus ochraceiceps	Sclater, 1859	LC	2009		No		0.4	No
Hylophilus pectoralis	Sclater, 1866	LC	2009		No		0.4	No
Hylophilus poicilotis	Temminck, 1822	LC	2009		No		0.4	No
Hylophilus sclateri	Salvin & Godman, 1883	LC	2009		No		0.4	No
Hylophilus semicinereus	Sclater & Salvin, 1867	LC	2009		No		0.4	No
Hylophilus thoracicus	Temminck, 1822	LC	2009		No		0.4	No
Hylophylax naevius	(Gmelin, 1789)	LC	2009		No		0.4	No
Hylophylax punctulatus	(Des Murs, 1856)	LC	2009		No		0.4	No
Hymenops perspicillatus	(Gmelin, 1789)	LC	2009		No		0.4	No
Hypocnemis cantator	(Boddaert, 1783)	LC	2009		No		32	No
Hypocnemis hypoxantha	Sclater, 1869	LC	2009		No		0.4	No
Hypocnemoides maculicauda	(Pelzeln, 1868)	LC	2009		No		0.4	No
Hypocnemoides melanopogon	(Sclater, 1857)	LC	2009		No		0.4	No
Hypoedaleus guttatus	(Vieillot, 1816)	LC	2009		No		0.4	No
Ibycter americanus	(Boddaert, 1783)	LC	2009		No		0.4	No
Icterus cayanensis	(Linnaeus, 1766)	LC	2009		No		0.4	No
Icterus nigrogularis	(Hahn, 1819)	LC	2009		No		0.4	No
Ictinia mississippiensis	(Wilson, 1811)	LC	2009		No		0.4	No
Ictinia plumbea	(Gmelin, 1788)	LC	2009		No		0.4	No
Ilicura militaris	(Shaw & Nodder, 1808)	LC	2009		No		0.4	No
Inezia inornata	(Salvadori, 1897)	LC	2009		No		0.4	No
Inezia subflava	(Sclater & Salvin, 1873)	LC	2009		No		0.4	No
Iodopleura fusca	(Vieillot, 1817)	LC	2009		No		0.4	No
Iodopleura isabellae	Parzudaki, 1847	LC	2009		No		0.4	No
Iodopleura pipra	(Lesson, 1831)	NT	2008	decreasing	No		2	No
Ixobrychus exilis	(Gmelin, 1789)	LC	2009		No		0.4	No
Ixobrychus involucris	(Vieillot, 1823)	LC	2009		No		0.4	No
Jabiru mycteria	(Lichtenstein, 1819)	LC	2009		No		0.4	No
Jacamaralcyon tridactyla	(Vieillot, 1817)	VU	2008	decreasing	Yes		32	No
Jacamerops aureus	(Müller, 1776)	LC	2009		No		0.4	No
Jacana jacana	(Linnaeus, 1766)	LC	2009		No		0.4	No
Knipolegus cyanirostris	(Vieillot, 1818)	LC	2009		No		0.4	No
Knipolegus franciscanus	Snethlage, 1928	NT	2008	decreasing	No		32	No
Knipolegus lophotes	Boie, 1828	LC	2009		No		0.4	No
Knipolegus nigerrimus	(Vieillot, 1818)	LC	2009		No		0.4	No
Knipolegus orenocensis	Berlepsch, 1884	LC	2009		No		0.4	No
Knipolegus poecilocercus	(Pelzeln, 1868)	LC	2009		No		0.4	No
Knipolegus poecilurus	(Sclater, 1862)	LC	2009		No		0.4	No
Lampropsar tanagrinus	(Spix, 1824)	LC	2009		No		0.4	No
Lamprospiza melanoleuca	(Vieillot, 1817)	LC	2009		No		0.4	No
Laniisoma elegans	(Thunberg, 1823)	LC	2009		No		0.4	No
Lanio fulvus	(Boddaert, 1783)	LC	2009		No		0.4	No
Lanio versicolor	(D'Orbigny & Lafresnaye, 1837)	LC	2009		No		0.4	No
Laniocera hypopyrra	(Vieillot, 1817)	LC	2009		No		0.4	No
Laterallus exilis	(Temminck, 1831)	LC	2009		No		0.4	No
Laterallus fasciatus	(Sclater & Salvin, 1867)	LC	2009		No		0.4	No
Laterallus leucopyrrhus	(Vieillot, 1819)	LC	2009		No		0.4	No
Laterallus melanophaius	(Vieillot, 1819)	LC	2009		No		0.4	No
Laterallus viridis	(Müller, 1776)	LC	2009		No		0.4	No
Laterallus xenopterus	Conover, 1934	VU	2008	decreasing	Yes		0.4	No
Lathrotriccus euleri	(Cabanis, 1868)	LC	2009		No		0.4	No
Legatus leucophaius	(Vieillot, 1818)	LC	2009		No		0.4	No
Lepidocolaptes albolineatus	(Lafresnaye, 1846)	LC	2009		No		0.4	No
Lepidocolaptes angustirostris	(Vieillot, 1818)	LC	2009		No		0.4	No
Lepidocolaptes souleyetii	(Des Murs, 1849)	LC	2009		No		0.4	No
Lepidocolaptes squamatus	(Lichtenstein, 1822)	LC	2009		No		0.4	No
Lepidothrix coronata	Spix, 1825	LC	2009		No		0.4	No
Lepidothrix iris	Schinz, 1851	LC	2009		No		32	No
Lepidothrix nattereri	Sclater, 1865	LC	2009		No		0.4	No
Lepidothrix serena	Linnaeus, 1766	LC	2009		No		0.4	No
Lepidothrix suavissima	Salvin & Godman, 1882	LC	2009		No		0.4	No
Lepidothrix vilasboasi	Sick, 1959	VU	2008	decreasing	Yes		32	No
Leptasthenura platensis	Reichenbach, 1853	LC	2009		No		0.4	No
Leptasthenura setaria	(Temminck, 1824)	NT	2008	decreasing	No		32	No
Leptasthenura striolata	(Pelzeln, 1856)	LC	2009		No		0.4	No
Leptodon cayanensis	(Latham, 1790)	LC	2009		No		0.4	No
Leptodon forbesi	(Swann, 1922)	CR	2010		Yes		32	No
Leptopogon amaurocephalus	Tschudi, 1846	LC	2009		No		0.4	No
Leptotila rufaxilla	(Richard & Bernard, 1792)	LC	2009		No		0.4	No
Leptotila verreauxi	Bonaparte, 1855	LC	2009		No		0.4	No
Lessonia rufa	(Gmelin, 1789)	LC	2009		No		0.4	No
Leucippus chlorocercus	(Gould, 1866)	LC	2009		No		0.4	No
Leucochloris albicollis	(Vieillot, 1818)	LC	2009		No		0.4	No
Leucopternis albicollis	(Latham, 1790)	LC	2009		No		0.4	No
Leucopternis kuhli	Bonaparte, 1850	LC	2009		No		0.4	No
Leucopternis lacernulatus	(Temminck, 1827)	VU	2008	decreasing	Yes		32	No
Leucopternis melanops	(Latham, 1790)	LC	2009		No		0.4	No
Leucopternis polionotus	(Kaup, 1847)	NT	2008	decreasing	No		32	No
Leucopternis schistaceus	(Sundevall, 1851)	LC	2009		No		0.4	No
Limnoctites rectirostris	Gould, 1839	NT	2008	decreasing	No		32	No
Limnodromus griseus	(Gmelin, 1789)	LC	2009		No		0.4	No
Limnornis curvirostris	Gould, 1839	LC	2009		No		0.4	No
Limosa haemastica	(Linnaeus, 1758)	LC	2009		No		0.4	No
Liosceles thoracicus	(Sclater, 1865)	LC	2009		No		0.4	No
Lipaugus lanioides	(Lesson, 1844)	NT	2008	decreasing	No		32	No
Lipaugus streptophorus	(Salvin & Godman, 1884)	LC	2009		No		0.4	No
Lipaugus vociferans	(Wied, 1820)	LC	2009		No		0.4	No
Lochmias nematura	(Lichtenstein, 1823)	LC	2009		No		0.4	No
Lophornis chalybeus	(Vieillot, 1823)	LC	2009		No		0.4	No
Lophornis gouldii	(Lesson, 1833)	LC	2009		No		32	No
Lophornis magnificus	(Vieillot, 1817)	LC	2009		No		0.4	No
Lophornis ornatus	(Boddaert, 1783)	LC	2009		No		0.4	No
Lophornis pavoninus	Salvin & Godman, 1882	LC	2009		No		0.4	No
Lophostrix cristata	(Daudin, 1800)	LC	2009		No		0.4	No
Lophotriccus eulophotes	Todd, 1925	LC	2009		No		0.4	No
Lophotriccus galeatus	(Boddaert, 1783)	LC	2009		No		0.4	No
Lophotriccus vitiosus	(Bangs & Penard, 1921)	LC	2009		No		0.4	No
Lurocalis semitorquatus	(Gmelin, 1789)	LC	2009		No		0.4	No
Machaeropterus pyrocephalus	(Sclater, 1852)	LC	2009		No		0.4	No
Machaeropterus regulus	(Hahn, 1819)	LC	2009		No		0.4	No
Machetornis rixosa	(Vieillot, 1819)	LC	2009		No		0.4	No
Mackenziaena leachii	(Such, 1825)	LC	2009		No		0.4	No
Mackenziaena severa	(Lichtenstein, 1823)	LC	2009		No		0.4	No
Macroagelaius imthurni	(Sclater, 1881)	LC	2009		No		0.4	No
Macronectes giganteus	(Gmelin, 1789)	LC	2009	decreasing	No		32	No
Malacoptila fusca	(Gmelin, 1788)	LC	2009		No		0.4	No
Malacoptila rufa	(Spix, 1824)	LC	2009		No		0.4	No
Malacoptila semicincta	Todd, 1925	LC	2009		No		0.4	No
Malacoptila striata	(Spix, 1824)	LC	2009		No		0.4	No
Manacus manacus	(Linnaeus, 1766)	LC	2009		No		0.4	No
Mecocerculus leucophrys	(D'Orbigny & Lafresnaye, 1837)	LC	2009		No		0.4	No
Megaceryle torquata	(Linnaeus, 1766)	LC	2009		No		0.4	No
Megarynchus pitangua	(Linnaeus, 1766)	LC	2009		No		0.4	No
Megascops atricapilla	(Temminck, 1822)	LC	2009		No		0.4	No
Megascops choliba	(Vieillot, 1817)	LC	2009		No		0.4	No
Megascops guatemalae	(Sharpe, 1875)	LC	2009		No		0.4	No
Megascops watsonii	(Cassin, 1848)	LC	2009		No		0.4	No
Megastictus margaritatus	(Sclater, 1855)	LC	2009		No		0.4	No
Megaxenops parnaguae	Reiser, 1905	LC	2009		No		32	No
Melanerpes cactorum	(D'Orbigny, 1840)	LC	2009		No		0.4	No
Melanerpes candidus	(Otto, 1796)	LC	2009		No		0.4	No
Melanerpes cruentatus	(Boddaert, 1783)	LC	2009		No		0.4	No
Melanerpes flavifrons	(Vieillot, 1818)	LC	2009		No		0.4	No
Melanopareia torquata	(Wied, 1831)	LC	2009		No		0.4	No
Mergus octosetaceus	Vieillot, 1817	CR	2010		Yes		0.4	No
Merulaxis ater	Lesson, 1831	NT	2008	decreasing	No		32	No
Merulaxis stresemanni	Sick, 1960	CR	2010		Yes		32	No
Mesembrinibis cayennensis	(Gmelin, 1789)	LC	2009		No		0.4	No
Metopothrix aurantiaca	Sclater & Salvin, 1866	LC	2009		No		0.4	No
Micrastur buckleyi	Swann, 1919	LC	2009		No		0.4	No
Micrastur gilvicollis	(Vieillot, 1817)	LC	2009		No		0.4	No
Micrastur mirandollei	(Schlegel, 1862)	LC	2009		No		0.4	No
Micrastur ruficollis	(Vieillot, 1817)	LC	2009		No		0.4	No
Micrastur semitorquatus	(Vieillot, 1817)	LC	2009		No		0.4	No
Microbates collaris	(Pelzeln, 1868)	LC	2009		No		0.4	No
Microcerculus bambla	(Boddaert, 1783)	LC	2009		No		0.4	No
Microcerculus marginatus	(Sclater, 1855)	LC	2009		No		0.4	No
Microcerculus ustulatus	Salvin & Godman, 1883	LC	2009		No		0.4	No
Micrococcyx cinereus	Vieillot, 1817	LC	2009		No		0.4	No
Micromonacha lanceolata	(Deville, 1849)	LC	2009		No		0.4	No
Micropygia schomburgkii	(Schomburgk, 1848)	LC	2009		No		0.4	No
Microrhopias quixensis	(Cornalia, 1849)	LC	2009		No		0.4	No
Milvago chimachima	(Vieillot, 1816)	LC	2009		No		0.4	No
Milvago chimango	(Vieillot, 1816)	LC	2009		No		0.4	No
Mimus gilvus	(Vieillot, 1808)	LC	2009		No		0.4	No
Mimus saturninus	(Lichtenstein, 1823)	LC	2009		No		0.4	No
Mimus triurus	(Vieillot, 1818)	LC	2009		No		0.4	No
Mionectes macconnelli	(Chubb, 1919)	LC	2009		No		0.4	No
Mionectes oleagineus	(Lichtenstein, 1823)	LC	2009		No		0.4	No
Mionectes rufiventris	Cabanis, 1846	LC	2009		No		0.4	No
Mitrospingus oleagineus	(Salvin, 1886)	LC	2009		No		0.4	No
Molothrus bonariensis	(Gmelin, 1789)	LC	2009		No		0.4	No
Molothrus oryzivorus	(Gmelin, 1788)	LC	2009		No		0.4	No
Molothrus rufoaxillaris	Cassin, 1866	LC	2009		No		0.4	No
Momotus momota	(Linnaeus, 1766)	LC	2009		No		0.4	No
Monasa atra	(Boddaert, 1783)	LC	2009		No		0.4	No
Monasa flavirostris	Strickland, 1850	LC	2009		No		0.4	No
Monasa morphoeus	(Hahn & Küster, 1823)	LC	2009		No		0.4	No
Monasa nigrifrons	(Spix, 1824)	LC	2009		No		0.4	No
Morphnus guianensis	(Daudin, 1800)	NT	2008	decreasing	No		32	No
Muscipipra vetula	(Lichtenstein, 1823)	LC	2009		No		0.4	No
Muscisaxicola fluviatilis	Sclater & Salvin, 1866	LC	2009		No		0.4	No
Mycteria americana	Linnaeus, 1758	LC	2009		No		0.4	No
Myiarchus ferox	(Gmelin, 1789)	LC	2009		No		0.4	No
Myiarchus swainsoni	Cabanis & Heine, 1859	LC	2009		No		0.4	No
Myiarchus tuberculifer	(D'Orbigny & Lafresnaye, 1837)	LC	2009		No		0.4	No
Myiarchus tyrannulus	(Müller, 1776)	LC	2009		No		0.4	No
Myiobius atricaudus	Lawrence, 1863	LC	2009		No		0.4	No
Myiobius barbatus	(Gmelin, 1789)	LC	2009		No		0.4	No
Myioborus castaneocapilla	(Cabanis, 1849)	LC	2009		No		0.4	No
Myioborus miniatus	(Swainson, 1827)	LC	2009		No		0.4	No
Myiodynastes maculatus	(Müller, 1776)	LC	2009		No		0.4	No
Myiopagis caniceps	(Swainson, 1835)	LC	2009		No		0.4	No
Myiopagis flavivertex	(Sclater, 1887)	LC	2009		No		0.4	No
Myiopagis gaimardii	(D'Orbigny, 1840)	LC	2009		No		0.4	No
Myiopagis viridicata	(Vieillot, 1817)	LC	2009		No		0.4	No
Myiophobus fasciatus	(Müller, 1776)	LC	2009		No		0.4	No
Myiophobus roraimae	(Salvin & Godman, 1883)	LC	2009		No		0.4	No
Myiopsitta monachus	(Boddaert, 1783)	LC	2009		No		0.4	No
Myiornis auricularis	(Vieillot, 1818)	LC	2009		No		0.4	No
Myiornis ecaudatus	(D'Orbigny & Lafresnaye, 1837)	LC	2009		No		0.4	No
Myiozetetes cayanensis	(Linnaeus, 1766)	LC	2009		No		0.4	No
Myiozetetes granadensis	Lawrence, 1862	LC	2009		No		0.4	No
Myiozetetes luteiventris	(Sclater, 1858)	LC	2009		No		0.4	No
Myiozetetes similis	(Spix, 1825)	LC	2009		No		0.4	No
Myrmeciza atrothorax	(Boddaert, 1783)	LC	2009		No		0.4	No
Myrmeciza disjuncta	Friedmann, 1945	LC	2009		No		0.4	No
Myrmeciza ferruginea	(Müller, 1776)	LC	2009		No		0.4	No
Myrmeciza fortis	(Sclater & Salvin, 1868)	LC	2009		No		0.4	No
Myrmeciza goeldii	Snethlage, 1908	LC	2009		No		0.4	No
Myrmeciza hemimelaena	Sclater, 1857	LC	2009		No		0.4	No
Myrmeciza hyperythra	(Sclater, 1855)	LC	2009		No		0.4	No
Myrmeciza longipes	(Swainson, 1825)	LC	2009		No		0.4	No
Myrmeciza loricata	(Lichtenstein, 1823)	LC	2009		No		0.4	No
Myrmeciza melanoceps	(Spix, 1825)	LC	2009		No		0.4	No
Myrmeciza pelzelni	Sclater, 1890	LC	2009		No		0.4	No
Myrmeciza ruficauda	(Wied, 1831)	EN	2008	decreasing	Yes		2	No
Myrmeciza squamosa	Pelzeln, 1868	LC	2009		No		0.4	No
Myrmoborus leucophrys	(Tschudi, 1844)	LC	2009		No		0.4	No
Myrmoborus lugubris	(Cabanis, 1847)	LC	2009		No		32	No
Myrmoborus melanurus	(Sclater & Salvin, 1866)	NT	2008		No		32	No
Myrmoborus myotherinus	(Spix, 1825)	LC	2009		No		0.4	No
Myrmochanes hemileucus	(Sclater & Salvin, 1866)	LC	2009		No		0.4	No
Myrmorchilus strigilatus	(Wied, 1831)	LC	2009		No		0.4	No
Myrmornis torquata	(Boddaert, 1783)	LC	2009		No		32	No
Myrmothera campanisona	(Hermann, 1783)	LC	2009		No		0.4	No
Myrmothera simplex	(Salvin & Godman, 1884)	LC	2009		No		0.4	No
Myrmotherula ambigua	Zimmer, 1932	LC	2009		No		0.4	No
Myrmotherula assimilis	Pelzeln, 1868	LC	2009		No		0.4	No
Myrmotherula axillaris	(Vieillot, 1817)	LC	2009		No		0.4	No
Myrmotherula behni	Berlepsch & Leverkühn, 1890	LC	2009		No		0.4	No
Myrmotherula brachyura	(Hermann, 1783)	LC	2009		No		0.4	No
Myrmotherula cherriei	Berlepsch & Hartert, 1902	LC	2009		No		0.4	No
Myrmotherula fluminensis	Gonzaga, 1988	CR	2009	decreasing	Yes		32	No
Myrmotherula gularis	(Spix, 1825)	LC	2009		No		0.4	No
Myrmotherula guttata	(Vieillot, 1825)	LC	2009		No		0.4	No
Myrmotherula hauxwelli	(Sclater, 1857)	LC	2009		No		0.4	No
Myrmotherula ignota	Griscom, 1929	LC	2009		No		0.4	No
Myrmotherula iheringi	Snethlage, 1914	LC	2009		No		0.4	No
Myrmotherula klagesi	Todd, 1927	NT	2008	decreasing	No		32	No
Myrmotherula longipennis	Pelzeln,1868	LC	2009		No		0.4	No
Myrmotherula menetriesii	(D'Orbigny, 1837)	LC	2009		No		0.4	No
Myrmotherula minor	Salvadori, 1864	VU	2008	decreasing	Yes		2	No
Myrmotherula multostriata	P.L. Sclater, 1858	LC	2009		No		0.4	No
Myrmotherula sclateri	Snethlage, 1912	LC	2009		No		0.4	No
Myrmotherula surinamensis	(Gmelin, 1788)	LC	2009		No		32	No
Myrmotherula unicolor	(Ménétries, 1835)	NT	2008	decreasing	No		2	No
Myrmotherula urosticta	(Sclater, 1857)	VU	2008	decreasing	Yes		2	No
Nannopsittaca dachilleae	O'Neil, Munn & Franke, 1991	NT	2008		No		2	No
Nannopsittaca panychlora	(Salvin & Godman, 1883)	LC	2009		No		0.4	No
Nasica longirostris	(Vieillot, 1818)	LC	2009		No		0.4	No
Nemosia pileata	(Boddaert, 1783)	LC	2009		No		0.4	No
Nemosia rourei	Cabanis, 1870	CR	2009	decreasing	Yes		92	Yes
Neochen jubata	(Spix, 1825)	NT	2008	decreasing	No		3200	No
Neocrex erythrops	(Sclater, 1867)	LC	2009		No		0.4	No
Neoctantes niger	(Pelzeln, 1859)	LC	2009		No		0.4	No
Neomorphus geoffroyi	(Temminck, 1820)	LC	2009		No		0.4	No
Neomorphus pucheranii	(Deville, 1851)	LC	2009		No		0.4	No
Neomorphus rufipennis	(Gray, 1849)	LC	2009		No		0.4	No
Neomorphus squamiger	Todd, 1925	NT	2008		No		32	No
Neopelma chrysocephalum	(Pelzeln, 1868)	LC	2009		No		0.4	No
Neopelma chrysolophum	Pinto, 1944	LC	2009		No		0.4	No
Neopelma pallescens	(Lafresnaye, 1853)	LC	2009		No		0.4	No
Neopelma sulphureiventer	(Hellmayr, 1903)	LC	2009		No		0.4	No
Neopipo cinnamomea	(Lawrence, 1869)	LC	2009		No		0.4	No
Neothraupis fasciata	(Lichtenstein, 1823)	NT	2008	decreasing	No		69	No
Netta erythrophthalma	(Wied, 1832)	LC	2009		No		3200	No
Netta peposaca	(Vieillot, 1816)	LC	2009		No		0.4	No
Nomonyx dominica	(Linnaeus, 1766)	LC	2009		No		0.4	No
Nonnula amaurocephala	Chapman, 1921	LC	2009		No		0.4	No
Nonnula rubecula	(Spix, 1824)	LC	2009		No		0.4	No
Nonnula ruficapilla	(Tschudi, 1844)	LC	2009		No		0.4	No
Nonnula sclateri	Hellmayr, 1907	LC	2009		No		0.4	No
Notharchus macrorhynchos	(Gmelin, 1788)	LC	2009		No		0.4	No
Notharchus ordii	(Cassin, 1851)	LC	2009		No		0.4	No
Notharchus tectus	(Boddaert, 1783)	LC	2009		No		0.4	No
Nothocrax urumutum	(Spix, 1825)	LC	2009		No		0.4	No
Nothura boraquira	(Spix, 1825)	LC	2009		No		0.4	No
Nothura maculosa	(Temminck, 1815)	LC	2009		No		0.4	No
Nothura minor	(Spix, 1825)	VU	2008	decreasing	Yes		69	Yes
Numenius borealis	(Forster, 1772)	CR	2009		Yes		69	Yes
Numenius phaeopus	(Linnaeus, 1758)	LC	2009		No		0.4	No
Nyctanassa violacea	(Linnaeus, 1758)	LC	2009		No		0.4	No
Nyctibius aethereus	(Wied, 1820)	LC	2009		No		0.4	No
Nyctibius bracteatus	Gould, 1846	LC	2009		No		0.4	No
Nyctibius grandis	(Gmelin, 1789)	LC	2009		No		0.4	No
Nyctibius griseus	(Gmelin, 1789)	LC	2009		No		0.4	No
Nyctibius leucopterus	(Wied, 1821)	LC	2009		No		0.4	No
Nycticorax nycticorax	(Linnaeus, 1758)	LC	2009		No		0.4	No
Nycticryphes semicollaris	(Vieillot, 1816)	LC	2009		No		0.4	No
Nyctidromus albicollis	(Gmelin, 1789)	LC	2009		No		0.4	No
Nyctiphrynus ocellatus	(Tschudi, 1844)	LC	2009		No		0.4	No
Nyctiprogne leucopyga	(Spix, 1825)	LC	2009		No		0.4	No
Nystalus chacuru	(Vieillot, 1816)	LC	2009		No		0.4	No
Nystalus maculatus	(Gmelin, 1788)	LC	2009		No		0.4	No
Nystalus striolatus	(Pelzeln, 1856)	LC	2009		No		0.4	No
Ochthornis littoralis	(Pelzeln, 1868)	LC	2009		No		0.4	No
Odontophorus capueira	(Spix, 1825)	LC	2009		No		0.4	No
Odontophorus gujanensis	(Gmelin, 1789)	LC	2009		No		32	No
Odontophorus stellatus	(Gould, 1843)	LC	2009		No		0.4	No
Odontorchilus cinereus	(Pelzeln, 1868)	LC	2009		No		32	No
Onychorhynchus coronatus	(Müller, 1776)	LC	2009		No		0.4	No
Onychorhynchus swainsoni	(Pelzeln, 1858)	VU	2008	decreasing	Yes		32	No
Opisthocomus hoazin	(Müller, 1776)	LC	2009		No		0.4	No
Orchesticus abeillei	(Lesson, 1839)	NT	2008	decreasing	No		32	No
Oreopholus ruficollis	(Wagler, 1829)	LC	2009		No		0.4	No
Ornithion inerme	Hartlaub, 1853	LC	2009		No		0.4	No
Ortalis canicollis	(Wagler, 1830)	LC	2009		No		0.4	No
Ortalis guttata	(Spix, 1825)	LC	2009		No		0.4	No
Ortalis motmot	(Linnaeus, 1766)	LC	2009		No		0.4	No
Ortalis superciliaris	Gray, 1867	NT	2008		No		32	No
Orthogonys chloricterus	(Vieillot, 1819)	LC	2009		No		0.4	No
Orthopsittaca manilata	(Boddaert, 1783)	LC	2009		No		0.4	No
Oxyruncus cristatus	(Swainson, 1821)	LC	2009		No		0.4	No
Oxyura vittata	(Philippi, 1860)	LC	2009		No		0.4	No
Pachyramphus castaneus	(Jardine & Selby, 1827)	LC	2009		No		0.4	No
Pachyramphus marginatus	(Lichtenstein, 1823)	LC	2009		No		0.4	No
Pachyramphus minor	(Lesson, 1830)	LC	2009		No		0.4	No
Pachyramphus polychopterus	(Vieillot, 1818)	LC	2009		No		0.4	No
Pachyramphus rufus	(Boddaert, 1783)	LC	2009		No		0.4	No
Pachyramphus surinamus	(Linnaeus, 1766)	LC	2009		No		0.4	No
Pachyramphus validus	(Lichtenstein, 1823)	LC	2009		No		0.4	No
Pachyramphus viridis	(Vieillot, 1816)	LC	2009		No		0.4	No
Pandion haliaetus	(Linnaeus, 1758)	LC	2009		No		0.4	No
Panyptila cayennensis	(Gmelin, 1789)	LC	2009		No		0.4	No
Parabuteo unicinctus	(Temminck, 1824)	LC	2009		No		0.4	No
Pardirallus maculatus	(Boddaert, 1783)	LC	2009		No		0.4	No
Pardirallus nigricans	(Vieillot, 1819)	LC	2009		No		0.4	No
Pardirallus sanguinolentus	(Swainson, 1838)	LC	2009		No		0.4	No
Parkerthraustes humeralis	(Lawrence, 1867)	LC	2009		No		0.4	No
Paroaria baeri	Hellmayr, 1907	LC	2009		No		0.4	No
Paroaria capitata	d'Orbigny & Lafresnaye, 1837	LC	2009		No		0.4	No
Paroaria coronata	(Miller, 1776)	LC	2009		No		0.4	No
Paroaria dominicana	(Linnaeus, 1758)	LC	2009		No		0.4	No
Paroaria gularis	(Linnaeus, 1766)	LC	2009		No		0.4	No
Parula pitiayumi	(Vieillot, 1817)	LC	2009		No		0.4	No
Passer domesticus	(Linnaeus, 1758)	LC	2009		No		0.4	No
Patagioenas cayennensis	Bonnaterre, 1792	LC	2009		No		0.4	No
Patagioenas fasciata	Say, 1823	LC	2009		No		0.4	No
Patagioenas maculosa	Temminck, 1813	LC	2009		No		0.4	No
Patagioenas picazuro	Temminck, 1813	LC	2009		No		0.4	No
Patagioenas plumbea	Vieillot, 1818	LC	2009		No		0.4	No
Patagioenas speciosa	Gmelin, 1789	LC	2009		No		0.4	No
Patagioenas subvinacea	(Lawrence, 1868)	LC	2009		No		32	No
Pauxi mitu	(Linnaeus, 1766)	EW	2010		Yes		0.4	No
Pauxi tomentosa	(Spix, 1825)	LC	2009		No		32	No
Pauxi tuberosa	(Spix, 1825)	LC	2009		No		0.4	No
Penelope jacquacu	Spix, 1825	LC	2009		No		0.4	No
Penelope jacucaca	Spix, 1825	VU	2008	decreasing	Yes		32	No
Penelope marail	(Müller, 1776)	LC	2009		No		0.4	No
Penelope obscura	Temminck, 1815	LC	2009		No		0.4	No
Penelope ochrogaster	Pelzeln, 1870	VU	2008	decreasing	Yes		32	No
Penelope pileata	Wagler, 1830	NT	2008		No		32	No
Penelope superciliaris	Temminck, 1815	LC	2009		No		0.4	No
Percnohierax leucorrhous	(Quoy & Gaimard, 1824)	LC	2009		No		0.4	No
Percnostola lophotes	Hellmayr & Seilern, 1914	LC	2009		No		32	No
Percnostola rufifrons	(Gmelin, 1789)	LC	2009		No		0.4	No
Periporphyrus erythromelas	(Gmelin, 1789)	LC	2009		No		32	No
Perissocephalus tricolor	(Müller, 1776)	LC	2009		No		0.4	No
Petrochelidon pyrrhonota	Vieillot, 1817	LC	2009		No		0.4	No
Phacellodomus erythrophthalmus	(Wied, 1821)	LC	2009		No		0.4	No
Phacellodomus ferrugineigula	(Pelzeln, 1858)	LC	2009		No		0.4	No
Phacellodomus ruber	(Vieillot, 1817)	LC	2009		No		0.4	No
Phacellodomus rufifrons	(Wied, 1821)	LC	2009		No		0.4	No
Phacellodomus striaticollis	(D'Orbigny & Lafresnaye, 1838)	LC	2009		No		0.4	No
Phaeomyias murina	(Spix, 1825)	LC	2009		No		0.4	No
Phaeothlypis fulvicauda	(Spix, 1825)	LC	2009		No		0.4	No
Phaeothlypis rivularis	(Wied, 1821)	LC	2009		No		0.4	No
Phaethornis augusti	(Bourcier, 1847)	LC	2009		No		0.4	No
Phaethornis bourcieri	(Lesson, 1832)	LC	2009		No		0.4	No
Phaethornis eurynome	(Lesson, 1832)	LC	2009		No		0.4	No
Phaethornis griseogularis	Gould, 1851	LC	2009		No		0.4	No
Phaethornis hispidus	(Gould, 1846)	LC	2009		No		0.4	No
Phaethornis idaliae	(Bourcier & Mulsant, 1856)	LC	2009		No		0.4	No
Phaethornis malaris	(Nordmann, 1835)	LC	2009		No		0.4	No
Phaethornis nattereri	Berlepsch, 1887	LC	2009		No		0.4	No
Phaethornis philippii	(Bourcier, 1847)	LC	2009		No		0.4	No
Phaethornis pretrei	(Lesson & DeLattre, 1839)	LC	2009		No		0.4	No
Phaethornis ruber	(Linnaeus, 1758)	LC	2009		No		0.4	No
Phaethornis rupurumii	Boucard, 1892	LC	2009		No		0.4	No
Phaethornis squalidus	Boucard, 1892	LC	2009		No		0.4	No
Phaethornis subochraceus	Todd, 1915	LC	2009		No		0.4	No
Phaethornis superciliosus	(Linnaeus, 1766)	LC	2009		No		0.4	No
Phaetusa simplex	(Gmelin, 1789)	LC	2009		No		0.4	No
Phalacrocorax brasilianus	(Gmelin, 1789)	LC	2009		No		0.4	No
Phalaropus tricolor	(Vieillot, 1819)	LC	2009		No		0.4	No
Pharomachrus pavoninus	(Spix, 1824)	LC	2009		No		0.4	No
Pheugopedius coraya	(Gmelin, 1789)	LC	2009		No		0.4	No
Pheugopedius genibarbis	Swainson, 1837	LC	2009		No		0.4	No
Phibalura flavirostris	Vieillot, 1816	NT	2008	decreasing	No		32	No
Philohydor lictor	(Lichtenstein, 1823)	LC	2009		No		0.4	No
Philydor atricapillus	(Wied, 1821)	LC	2009		No		0.4	No
Philydor erythrocercum	(Pelzeln, 1859)	LC	2009		No		0.4	No
Philydor erythropterum	(Sclater, 1856)	LC	2009		No		0.4	No
Philydor lichtensteini	Cabanis & Heine, 1859	LC	2009		No		0.4	No
Philydor pyrrhodes	(Cabanis, 1848)	LC	2009		No		0.4	No
Philydor ruficaudatum	(D'Orbigny & Lafresnaye, 1838)	LC	2009		No		0.4	No
Philydor rufum	(Vieillot, 1818)	LC	2009		No		0.4	No
Phimosus infuscatus	(Lichtenstein, 1823)	LC	2009		No		0.4	No
Phlegopsis erythroptera	(Gould, 1855)	LC	2009		No		0.4	No
Phlegopsis nigromaculata	(D'Orbigny & Lafresnaye, 1837)	LC	2009		No		0.4	No
Phleocryptes melanops	(Vieillot, 1817)	LC	2009		No		0.4	No
Phoenicircus carnifex	(Linnaeus, 1758)	LC	2009		No		0.4	No
Phoenicircus nigricollis	Swainson, 1832	LC	2009		No		0.4	No
Phoenicopterus chilensis	Molina, 1782	NT	2008	decreasing	No		0.4	No
Phoenicopterus ruber	Linnaeus, 1758	LC	2009		No		0.4	No
Phyllomyias burmeisteri	Cabanis & Heine, 1859	LC	2009		No		0.4	No
Phyllomyias fasciatus	(Thunberg, 1822)	LC	2009		No		0.4	No
Phyllomyias griseiceps	(Sclater & Salvin, 1871)	LC	2009		No		0.4	No
Phyllomyias griseocapilla	Sclater, 1861	NT	2008	decreasing	No		32	No
Phyllomyias reiseri	Hellmayr, 1905	LC	2009		No		0.4	No
Phyllomyias virescens	(Temminck, 1824)	LC	2009		No		0.4	No
Phylloscartes chapmani	Gilliard, 1940	LC	2009		No		0.4	No
Phylloscartes difficilis	(Ihering & Ihering, 1907)	NT	2008	decreasing	No		32	No
Phylloscartes eximius	(Temminck, 1822)	NT	2008	decreasing	No		32	No
Phylloscartes kronei	Willis and Oniki, 1992	VU	2008	decreasing	Yes		92	Yes
Phylloscartes nigrifrons	(Salvin & Godman, 1884)	LC	2009		No		0.4	No
Phylloscartes oustaleti	(Sclater, 1887)	NT	2008	decreasing	No		2	No
Phylloscartes paulista	Ihering & Ihering, 1907	NT	2008	decreasing	No		32	No
Phylloscartes roquettei	Snethlage, 1928	EN	2009	decreasing	Yes		32	No
Phylloscartes sylviolus	(Cabanis & Heine, 1859)	NT	2008	decreasing	No		32	No
Phylloscartes ventralis	(Temminck, 1824)	LC	2009		No		0.4	No
Phylloscartes virescens	Todd, 1925	LC	2009		No		0.4	No
Piaya cayana	(Linnaeus, 1766)	LC	2009		No		0.4	No
Piaya melanogaster	(Vieillot, 1817)	LC	2009		No		0.4	No
Piculus aurulentus	(Temminck, 1823)	NT	2008	decreasing	No		32	No
Piculus chrysochloros	(Vieillot, 1818)	LC	2009		No		0.4	No
Piculus flavigula	(Boddaert, 1783)	LC	2009		No		0.4	No
Piculus leucolaemus	(Natterer & Malherbe, 1845)	LC	2009		No		0.4	No
Picumnus albosquamatus	d'Orbigny, 1840	LC	2009		No		0.4	No
Picumnus aurifrons	Pelzeln, 1870	LC	2009		No		0.4	No
Picumnus castelnau	Malherbe, 1862	LC	2009		No		0.4	No
Picumnus cirratus	Temminck, 1825	LC	2009		No		0.4	No
Picumnus exilis	(Lichtenstein, 1823)	LC	2009		No		0.4	No
Picumnus fulvescens	Stager, 1962	NT	2008	decreasing	No		2	No
Picumnus fuscus	Pelzeln, 1870	NT	2008		No		2	No
Picumnus lafresnayi	Malherbe, 1862	LC	2009		No		0.4	No
Picumnus limae	Snethlage, 1924	LC	2010		No		92	Yes
Picumnus nebulosus	Sundevall, 1866	NT	2008	decreasing	No		32	No
Picumnus pumilus	Cabanis & Heine, 1863	LC	2009		No		0.4	No
Picumnus pygmaeus	(Lichtenstein, 1823)	LC	2009		No		0.4	No
Picumnus rufiventris	(Bonaparte, 1838)	LC	2009		No		0.4	No
Picumnus spilogaster	Sundevall, 1866	LC	2009		No		32	No
Picumnus subtilis	Stager, 1968	LC	2009		No		0.4	No
Picumnus temminckii	Lafresnaye, 1845	LC	2009		No		0.4	No
Picumnus varzeae	Snethlage, 1912	LC	2009		No		2	No
Pilherodius pileatus	(Boddaert, 1783)	LC	2009		No		0.4	No
Pionites leucogaster	(Kuhl, 1820)	LC	2009		No		32	No
Pionites melanocephalus	(Linnaeus, 1758)	LC	2009		No		0.4	No
Pionopsitta pileata	(Scopoli, 1769)	LC	2009		No		0.4	No
Pionus fuscus	(Müller, 1776)	LC	2009		No		0.4	No
Pionus maximiliani	(Kuhl, 1820)	LC	2009		No		0.4	No
Pionus menstruus	(Linnaeus, 1766)	LC	2009		No		0.4	No
Pipra aureola	(Linnaeus, 1758)	LC	2009		No		0.4	No
Pipra chloromeros	Tschudi, 1844	LC	2009		No		0.4	No
Pipra cornuta	Spix, 1825	LC	2009		No		0.4	No
Pipra erythrocephala	(Linnaeus, 1758)	LC	2009		No		0.4	No
Pipra fasciicauda	Hellmayr, 1906	LC	2009		No		0.4	No
Pipra filicauda	Spix, 1825	LC	2009		No		0.4	No
Pipra rubrocapilla	Temminck, 1821	LC	2009		No		0.4	No
Pipraeidea melanonota	(Vieillot, 1819)	LC	2009		No		0.4	No
Piprites chloris	(Temminck, 1822)	LC	2009		No		0.4	No
Piprites pileata	(Temminck, 1822)	VU	2008	decreasing	Yes		32	No
Piranga flava	(Vieillot, 1822)	LC	2009		No		0.4	No
Piranga leucoptera	Trudeau, 1839	LC	2009		No		0.4	No
Piranga olivacea	(Gmelin, 1789)	LC	2009		No		0.4	No
Piranga rubra	(Linnaeus, 1758)	LC	2009		No		0.4	No
Pitangus sulphuratus	(Linnaeus, 1766)	LC	2009		No		0.4	No
Pithys albifrons	(Linnaeus, 1766)	LC	2009		No		0.4	No
Platalea ajaja	(Linnaeus, 1758)	LC	2009		No		0.4	No
Platyrinchus coronatus	Sclater, 1858	LC	2009		No		0.4	No
Platyrinchus leucoryphus	Wied, 1831	VU	2008	decreasing	Yes		32	No
Platyrinchus mystaceus	Vieillot, 1818	LC	2009		No		0.4	No
Platyrinchus platyrhynchos	(Gmelin, 1788)	LC	2009		No		0.4	No
Platyrinchus saturatus	Salvin & Godman, 1882	LC	2009		No		0.4	No
Plegadis chihi	(Vieillot, 1817)	LC	2009		No		0.4	No
Pluvialis dominica	(Müller, 1776)	LC	2009		No		0.4	No
Pluvialis squatarola	(Linnaeus, 1758)	LC	2009		No		0.4	No
Podager nacunda	(Vieillot, 1817)	LC	2009		No		0.4	No
Podicephorus major	(Boddaert, 1783)	LC	2009		No		0.4	No
Podilymbus podiceps	(Linnaeus, 1758)	LC	2009		No		0.4	No
Poecilotriccus albifacies	(Blake, 1959)	LC	2009		No		0.4	No
Poecilotriccus capitalis	(Sclater, 1857)	LC	2009		No		0.4	No
Poecilotriccus fumifrons	Hartlaub, 1853	LC	2009		No		0.4	No
Poecilotriccus latirostris	(Pelzeln, 1868)	LC	2009		No		0.4	No
Poecilotriccus plumbeiceps	Lafresnaye, 1846	LC	2009		No		0.4	No
Poecilotriccus russatus	(Salvin & Godman, 1884)	LC	2009		No		0.4	No
Poecilotriccus senex	(Pelzeln, 1868)	LC	2009		No		0.4	No
Poecilotriccus sylvia	(Desmarest, 1806)	LC	2009		No		0.4	No
Polioptila dumicola	(Vieillot, 1817)	LC	2009		No		0.4	No
Polioptila guianensis	Todd, 1920	LC	2009		No		0.4	No
Polioptila lactea	Sharpe, 1885	NT	2008	decreasing	No		32	No
Polioptila plumbea	(Gmelin, 1788)	LC	2009		No		0.4	No
Polystictus pectoralis	(Vieillot, 1817)	NT	2008		No		69	No
Polystictus superciliaris	(Wied, 1831)	NT	2008		No		32	No
Polytmus guainumbi	(Pallas, 1764)	LC	2009		No		0.4	No
Polytmus theresiae	(Da Silva Maia, 1843)	LC	2009		No		0.4	No
Poospiza cinerea	Bonaparte, 1851	VU	2009	decreasing	Yes		69	Yes
Poospiza lateralis	(Nordmann, 1835)	LC	2010		No		0.4	No
Poospiza melanoleuca	(D'Orbigny & Lafresnaye, 1837)	LC	2009		No		0.4	No
Poospiza nigrorufa	(D'Orbigny & Lafresnaye, 1837)	LC	2009		No		0.4	No
Poospiza thoracica	(Nordmann, 1835)	LC	2009		No		0.4	No
Porphyrio flavirostris	(Gmelin, 1789)	LC	2009		No		0.4	No
Porphyrio martinica	(Linnaeus, 1766)	LC	2009		No		0.4	No
Porphyrolaema porphyrolaema	(Deville & Sclater, 1852)	LC	2009		No		0.4	No
Porphyrospiza caerulescens	(Wied, 1830)	NT	2008	decreasing	No		69	Yes
Porzana albicollis	(Vieillot, 1819)	LC	2009		No		0.4	No
Porzana flaviventer	(Boddaert, 1783)	LC	2009		No		0.4	No
Porzana spiloptera	Durnford, 1877	VU	2008	decreasing	Yes		32	No
Primolius auricollis	(Cassin, 1853)	LC	2009		No		0.4	No
Primolius couloni	(P. L. Sclater, 1876)	VU	2009	decreasing	Yes		32	No
Primolius maracana	(Vieillot, 1816)	NT	2008	decreasing	No		32	No
Procacicus solitarius	Vieillot, 1816	LC	2009		No		0.4	No
Procnias albus	(Hermann, 1783)	LC	2009		No		0.4	No
Procnias averano	(Hermann, 1783)	LC	2009		No		0.4	No
Procnias nudicollis	(Vieillot, 1817)	VU	2008	decreasing	Yes		32	No
Progne chalybea	(Gmelin, 1789)	LC	2009		No		0.4	No
Progne elegans	S.F. Baird, 1865	LC	2009		No		0.4	No
Progne subis	(Linnaeus, 1758)	LC	2009		No		0.4	No
Progne tapera	(Linnaeus, 1766)	LC	2009		No		0.4	No
Psarocolius angustifrons	(Spix, 1824)	LC	2009		No		0.4	No
Psarocolius bifasciatus	(Spix, 1824)	LC	2009		No		0.4	No
Psarocolius decumanus	(Pallas, 1769)	LC	2009		No		0.4	No
Psarocolius viridis	(Müller, 1776)	LC	2009		No		0.4	No
Pseudocolopteryx flaviventris	(D'Orbigny & Lafresnaye, 1837)	LC	2009		No		0.4	No
Pseudocolopteryx sclateri	(Oustalet, 1892)	LC	2009		No		0.4	No
Pseudoleistes guirahuro	(Vieilot, 1819)	LC	2009		No		0.4	No
Pseudoleistes virescens	(Vieillot, 1819)	LC	2009		No		0.4	No
Pseudoseisura cristata	(Spix, 1824)	LC	2009		No		0.4	No
Pseudoseisura lophotes	(Reichenbach, 1853)	LC	2009		No		0.4	No
Psilorhamphus guttatus	(Ménétries, 1835)	NT	2008	decreasing	No		32	No
Psophia crepitans	Linnaeus, 1758	LC	2009		No		0.4	No
Psophia leucoptera	Spix, 1825	LC	2009		No		0.4	No
Psophia viridis	Spix, 1825	LC	2009		No		32	No
Pteroglossus aracari	(Linnaeus, 1758)	LC	2009		No		0.4	No
Pteroglossus azara	(Vieillot, 1819)	LC	2009		No		0.4	No
Pteroglossus bailloni	(Vieillot, 1819)	NT	2008	decreasing	No		32	No
Pteroglossus beauharnaesii	Wagler, 1832	LC	2009		No		0.4	No
Pteroglossus bitorquatus	Vigors, 1826	LC	2009		No		32	No
Pteroglossus castanotis	Gould, 1834	LC	2009		No		0.4	No
Pteroglossus inscriptus	Swainson, 1822	LC	2009		No		0.4	No
Pteroglossus pluricinctus	Gould, 1836	LC	2009		No		0.4	No
Pteroglossus viridis	(Linnaeus, 1766)	LC	2009		No		0.4	No
Pulsatrix koeniswaldiana	(Bertoni & Bertoni, 1901)	LC	2009		No		0.4	No
Pulsatrix perspicillata	(Latham, 1790)	LC	2009		No		0.4	No
Pygiptila stellaris	(Spix, 1825)	LC	2009		No		0.4	No
Pygochelidon cyanoleuca	(Vieillot, 1817)	LC	2009		No		0.4	No
Pygochelidon melanoleuca	(Wied, 1820)	LC	2009		No		0.4	No
Pyriglena atra	(Swainson, 1825)	EN	2008	decreasing	Yes		92	Yes
Pyriglena leuconota	(Spix, 1824)	LC	2009		No		0.4	No
Pyriglena leucoptera	(Vieillot, 1818)	LC	2009		No		0.4	No
Pyrilia barrabandi	(Kuhl, 1820)	LC	2009		No		32	No
Pyrilia caica	(Latham, 1790)	LC	2009		No		32	No
Pyrilia vulturina	(Kuhl, 1820)	LC	2009		No		32	No
Pyrocephalus rubinus	(Boddaert, 1783)	LC	2009		No		0.4	No
Pyroderus scutatus	(Shaw, 1792)	LC	2009		No		0.4	No
Pyrrhocoma ruficeps	(Strickland, 1844)	LC	2009		No		0.4	No
Pyrrhura cruentata	(Wied, 1820)	VU	2008	decreasing	Yes		32	No
Pyrrhura devillei	(Massena & Souancé, 1854)	NT	2009	decreasing	No		32	No
Pyrrhura egregia	(Sclater, 1881)	LC	2009		No		0.4	No
Pyrrhura frontalis	(Vieillot, 1818)	LC	2009		No		0.4	No
Pyrrhura griseipectus	Salvadori, 1900	CR	2010		Yes		92	Yes
Pyrrhura lepida	(Wagler, 1832)	NT	2008	decreasing	No		32	No
Pyrrhura leucotis	(Kuhl, 1820)	NT	2008	decreasing	No		32	No
Pyrrhura melanura	(Spix, 1824)	LC	2009		No		0.4	No
Pyrrhura molinae	(Massena & Souancé, 1854)	LC	2009		No		0.4	No
Pyrrhura perlata	(Spix, 1824)	LC	2009		No		32	No
Pyrrhura pfrimeri	Miranda-Ribeiro, 1920	EN	2008	decreasing	Yes		2	No
Pyrrhura picta	(Müller, 1776)	LC	2009		No		0.4	No
Pyrrhura rupicola	(Tschudi, 1844)	LC	2009		No		32	No
Querula purpurata	(Müller, 1776)	LC	2009		No		0.4	No
Quiscalus lugubris	Swainson, 1838	LC	2009		No		0.4	No
Rallus longirostris	Boddaert, 1783	LC	2009		No		0.4	No
Ramphastos dicolorus	Linnaeus, 1766	LC	2009		No		0.4	No
Ramphastos toco	Müller, 1776	LC	2009		No		0.4	No
Ramphastos tucanus	Linnaeus, 1758	LC	2009		No		0.4	No
Ramphastos vitellinus	Lichtenstein, 1823	LC	2009		No		0.4	No
Ramphocaenus melanurus	Vieillot, 1819	LC	2009		No		0.4	No
Ramphocelus bresilius	(Linnaeus, 1766)	LC	2009		No		0.4	No
Ramphocelus carbo	(Pallas, 1764)	LC	2009		No		0.4	No
Ramphocelus nigrogularis	(Spix, 1825)	LC	2009		No		0.4	No
Ramphodon naevius	(Dumont, 1818)	NT	2008	decreasing	No		32	No
Ramphotrigon fuscicauda	Chapman, 1925	LC	2009		No		0.4	No
Ramphotrigon megacephalum	(Swainson, 1835)	LC	2009		No		0.4	No
Ramphotrigon ruficauda	(Spix, 1825)	LC	2009		No		0.4	No
Rhea americana	(Linnaeus, 1758)	NT	2008	decreasing	No		3200	No
Rhegmatorhina berlepschi	(Snethlage, 1907)	LC	2009		No		0.4	No
Rhegmatorhina cristata	(Pelzeln, 1868)	LC	2009		No		0.4	No
Rhegmatorhina gymnops	Ridgway, 1888	LC	2009		No		32	No
Rhegmatorhina hoffmannsi	(Hellmayr, 1907)	LC	2009		No		0.4	No
Rhegmatorhina melanosticta	(Sclater & Salvin, 1880)	LC	2009		No		0.4	No
Rhopornis ardesiacus	(Wied, 1831)	EN	2008	decreasing	Yes		92	Yes
Rhynchocyclus olivaceus	(Temminck, 1820)	LC	2009		No		0.4	No
Rhynchotus rufescens	(Temminck, 1815)	LC	2009		No		0.4	No
Rhytipterna immunda	(Sclater & Salvin, 1873)	LC	2009		No		0.4	No
Rhytipterna simplex	(Lichtenstein, 1823)	LC	2009		No		0.4	No
Riparia riparia	(Linnaeus, 1758)	LC	2009		No		0.4	No
Rollandia rolland	(Quoy & Gaimard, 1824)	LC	2009		No		0.4	No
Roraimia adusta	(Salvin & Godman, 1884)	LC	2009		No		0.4	No
Rostrhamus sociabilis	(Vieillot, 1817)	LC	2009		No		0.4	No
Rupicola rupicola	(Linnaeus, 1766)	LC	2009		No		0.4	No
Rupornis magnirostris	(Gmelin, 1788)	LC	2009		No		0.4	No
Rynchops niger	Linnaeus, 1758	LC	2009		No		0.4	No
Sakesphorus canadensis	(Linnaeus, 1766)	LC	2009		No		0.4	No
Sakesphorus cristatus	(Wied, 1831)	LC	2009		No		0.4	No
Sakesphorus luctuosus	(Lichtenstein, 1823)	LC	2009		No		0.4	No
Saltator aurantiirostris	Vieillot, 1817	LC	2009		No		0.4	No
Saltator coerulescens	Vieillot, 1817	LC	2009		No		0.4	No
Saltator fuliginosus	(Daudin, 1800)	LC	2009		No		0.4	No
Saltator grossus	(Linnaeus, 1766)	LC	2009		No		0.4	No
Saltator maxillosus	Cabanis, 1851	LC	2009		No		0.4	No
Saltator maximus	(Müller, 1776)	LC	2009		No		0.4	No
Saltator similis	d'Orbigny & Lafresnaye, 1837	LC	2009		No		0.4	No
Saltatricula atricollis	Vieillot, 1817	LC	2009		No		0.4	No
Sarcoramphus papa	(Linnaeus, 1758)	LC	2009		No		0.4	No
Sarkidiornis sylvicola	(Pennant, 1769)	LC	2009		No		3200	No
Satrapa icterophrys	(Vieillot, 1818)	LC	2009		No		0.4	No
Schiffornis major	Des Murs, 1856	LC	2009		No		0.4	No
Schiffornis turdina	(Wied, 1831)	LC	2009		No		0.4	No
Schiffornis virescens	(Lafresnaye, 1838)	LC	2009		No		0.4	No
Schistochlamys melanopis	(Latham, 1790)	LC	2009		No		0.4	No
Schistochlamys ruficapillus	(Vieillot, 1817)	LC	2009		No		0.4	No
Schistocichla caurensis	(Hellmayr, 1906)	LC	2009		No		0.4	No
Schistocichla leucostigma	Pelzeln, 1868	LC	2010		No		0.4	No
Schistocichla schistacea	(Sclater, 1858)	LC	2009		No		0.4	No
Schoeniophylax phryganophilus	(Vieillot, 1817)	LC	2009		No		0.4	No
Sclateria naevia	(Gmelin, 1788)	LC	2009		No		0.4	No
Sclerurus albigularis	Sclater & Salvin, 1869	LC	2009		No		32	No
Sclerurus caudacutus	(Vieillot, 1816)	LC	2009		No		0.4	No
Sclerurus mexicanus	Sclater, 1857	LC	2009		No		0.4	No
Sclerurus rufigularis	Pelzeln, 1868	LC	2009		No		0.4	No
Sclerurus scansor	(Ménétries, 1835)	LC	2009		No		0.4	No
Scytalopus novacapitalis	Sick, 1958	NT	2008	decreasing	No		2	No
Scytalopus speluncae	(Ménétries, 1835)	LC	2009		No		0.4	No
Selenidera gouldii	(Natterer, 1837)	LC	2009		No		0.4	No
Selenidera maculirostris	(Lichtenstein, 1823)	LC	2009		No		0.4	No
Selenidera nattereri	(Gould, 1836)	LC	2009		No		0.4	No
Selenidera piperivora	(Wagler, 1827)	LC	2009		No		0.4	No
Selenidera reinwardtii	(Wagler, 1827)	LC	2009		No		0.4	No
Serpophaga hypoleuca	Sclater & Salvin, 1866	LC	2009		No		0.4	No
Serpophaga munda	Berlepsch, 1893	LC	2009		No		0.4	No
Serpophaga nigricans	(Vieillot, 1817)	LC	2009		No		0.4	No
Serpophaga subcristata	(Vieillot, 1817)	LC	2009		No		0.4	No
Sicalis citrina	Pelzeln, 1870	LC	2009		No		0.4	No
Sicalis columbiana	Cabanis, 1851	LC	2009		No		0.4	No
Sicalis flaveola	(Linnaeus, 1766)	LC	2009		No		0.4	No
Sicalis luteola	(Sparrman, 1789)	LC	2009		No		0.4	No
Simoxenops ucayalae	(Chapman, 1928)	NT	2008	decreasing	No		32	No
Sirystes sibilator	(Vieillot, 1818)	LC	2009		No		0.4	No
Sittasomus griseicapillus	(Vieillot, 1818)	LC	2009		No		0.4	No
Skutchia borbae	(Hellmayr, 1907)	LC	2009		No		0.4	No
Spartonoica maluroides	(D'Orbigny & Lafresnaye, 1837)	NT	2008	decreasing	No		32	No
Spizaetus melanoleucus	(Vieillot, 1816)	LC	2009		No		0.4	No
Spizaetus ornatus	(Daudin, 1800)	LC	2009		No		32	No
Spizaetus tyrannus	(Wied, 1820)	LC	2009		No		0.4	No
Sporagra magellanica	(Vieillot, 1805)	LC			No		0.4	No
Sporagra yarrellii	(Audubon, 1839)	VU	2008	decreasing	Yes		0.4	No
Sporophila albogularis	(Spix, 1825)	LC	2009		No		0.4	No
Sporophila americana	(Gmelin, 1789)	LC	2009		No		0.4	No
Sporophila angolensis	(Linnaeus, 1766)	LC	2009		No		0.4	No
Sporophila ardesiaca	(Dubois, 1894)	LC	2009		No		0.4	No
Sporophila bouvreuil	(Müller, 1776)	LC	2009		No		0.4	No
Sporophila bouvronides	(Lesson, 1831)	LC	2009		No		0.4	No
Sporophila caerulescens	(Vieillot, 1823)	LC	2009		No		0.4	No
Sporophila castaneiventris	Cabanis, 1849	LC	2009		No		0.4	No
Sporophila cinnamomea	(Lafresnaye, 1839)	VU	2008	decreasing	Yes		69	Yes
Sporophila collaris	(Boddaert, 1783)	LC	2009		No		0.4	No
Sporophila crassirostris	(Gmelin, 1789)	LC	2009		No		0.4	No
Sporophila falcirostris	(Temminck, 1820)	VU	2008	decreasing	Yes		32	No
Sporophila frontalis	(Verreaux, 1869)	VU	2008	decreasing	Yes		32	No
Sporophila hypochroma	Todd, 1915	NT	2008	decreasing	No		69	Yes
Sporophila hypoxantha	Cabanis, 1851	LC	2009		No		0.4	No
Sporophila intermedia	Cabanis, 1851	LC	2009		No		0.4	No
Sporophila leucoptera	(Vieillot, 1817)	LC	2009		No		0.4	No
Sporophila lineola	(Linnaeus, 1758)	LC	2009		No		0.4	No
Sporophila luctuosa	(Lafresnaye, 1843)	LC	2009		No		0.4	No
Sporophila maximiliani	Cabanis, 1851	NT	2008	decreasing	No		32	No
Sporophila melanogaster	(Pelzeln, 1870)	NT	2008	decreasing	No		32	No
Sporophila minuta	(Linnaeus, 1758)	LC	2009		No		0.4	No
Sporophila nigricollis	(Vieillot, 1823)	LC	2009		No		0.4	No
Sporophila nigrorufa	(D'Orbigny and Lafresnaye, 1837)	VU	2008	decreasing	Yes		69	Yes
Sporophila palustris	(Barrows, 1883)	EN	2008	decreasing	Yes		69	Yes
Sporophila plumbea	(Wied, 1831)	LC	2009		No		0.4	No
Sporophila ruficollis	Cabanis, 1851	NT	2008	decreasing	No		3200	No
Sporophila schistacea	Lawrence, 1862	LC	2009		No		0.4	No
Steatornis caripensis	Humboldt, 1817	LC	2009		No		0.4	No
Stelgidopteryx ruficollis	(Vieillot, 1817)	LC	2009		No		0.4	No
Stephanophorus diadematus	(Temminck, 1823)	LC	2009		No		0.4	No
Stephanoxis lalandi	(Vieillot, 1818)	LC	2009		No		0.4	No
Sterna trudeaui	Audubon, 1838	LC	2009		No		0.4	No
Sternula superciliaris	Vieillot, 1819	LC	2009		No		0.4	No
Stigmatura budytoides	(D'Orbigny & Lafresnaye, 1837)	LC	2009		No		0.4	No
Stigmatura napensis	Chapman, 1926	LC	2009		No		0.4	No
Streptoprocne biscutata	(Sclater, 1865)	LC	2009		No		0.4	No
Streptoprocne phelpsi	Collins, 1972	LC	2009		No		0.4	No
Streptoprocne zonaris	(Shaw, 1796)	LC	2009		No		0.4	No
Strix huhula	Daudin, 1800	LC	2009		No		0.4	No
Strix hylophila	Temminck, 1825	NT	2008	decreasing	No		32	No
Strix virgata	(Cassin, 1850)	LC	2009		No		0.4	No
Sturnella magna	(Linnaeus, 1758)	LC	2009		No		0.4	No
Sturnella militaris	(Linnaeus, 1771)	LC	2009		No		0.4	No
Sturnella superciliaris	(Bonaparte, 1851)	LC	2009		No		0.4	No
Sublegatus modestus	(Wied, 1831)	LC	2009		No		0.4	No
Sublegatus obscurior	Todd, 1920	LC	2009		No		0.4	No
Suiriri islerorum	Zimmer, Whitaker & Oren, 2001	NT	2009	decreasing	No		32	No
Synallaxis albescens	(Vieillot, 1818)	LC	2009		No		0.4	No
Synallaxis albigularis	Sclater, 1858	LC	2009		No		0.4	No
Synallaxis albilora	Pelzeln, 1856	LC	2009		No		0.4	No
Synallaxis cabanisi	Berlepsch & Leverkühn, 1890	LC	2009		No		32	No
Synallaxis cherriei	Gyldenstolpe, 1930	NT	2008	decreasing	No		32	No
Synallaxis cinerascens	Temminck, 1823	LC	2009		No		0.4	No
Synallaxis frontalis	Pelzeln, 1859	LC	2009		No		0.4	No
Synallaxis gujanensis	(Gmelin, 1789)	LC	2009		No		0.4	No
Synallaxis hypospodia	Sclater, 1874	LC	2009		No		0.4	No
Synallaxis infuscata	Pinto, 1950	EN	2008	decreasing	Yes		92	Yes
Synallaxis macconnelli	Chubb, 1919	LC	2009		No		0.4	No
Synallaxis propinqua	Pelzeln, 1859	LC	2009		No		0.4	No
Synallaxis ruficapilla	Vieillot, 1819	LC	2009		No		0.4	No
Synallaxis rutilans	Temminck, 1823	LC	2009		No		0.4	No
Synallaxis scutata	Sclater, 1859	LC	2009		No		0.4	No
Synallaxis spixi	Sclater, 1856	LC	2009		No		0.4	No
Syndactyla dimidiata	(Pelzeln, 1859)	LC	2009		No		0.4	No
Syndactyla roraimae	Hellmayr, 1917	LC	2009		No		0.4	No
Syndactyla rufosuperciliata	(Lafresnaye, 1832)	LC	2009		No		0.4	No
Syrigma sibilatrix	(Temminck, 1824)	LC	2009		No		0.4	No
Tachornis squamata	(Cassin, 1853)	LC	2009		No		0.4	No
Tachuris rubrigastra	(Vieillot, 1817)	LC	2009		No		0.4	No
Tachybaptus dominicus	(Linnaeus, 1766)	LC	2009		No		0.4	No
Tachycineta albiventer	(Boddaert, 1783)	LC	2009		No		0.4	No
Tachycineta leucorrhoa	(Vieillot, 1817)	LC	2009		No		0.4	No
Tachycineta meyeni	(Cabanis, 1850)	LC	2009		No		0.4	No
Tachyphonus coronatus	(Vieillot, 1822)	LC	2009		No		0.4	No
Tachyphonus cristatus	(Linnaeus, 1766)	LC	2009		No		0.4	No
Tachyphonus luctuosus	d'Orbigny & Lafresnaye, 1837	LC	2009		No		0.4	No
Tachyphonus phoenicius	Swainson, 1838	LC	2009		No		0.4	No
Tachyphonus rufiventer	(Spix, 1825)	LC	2009		No		0.4	No
Tachyphonus rufus	(Boddaert, 1783)	LC	2009		No		0.4	No
Tachyphonus surinamus	(Linnaeus, 1766)	LC	2009		No		0.4	No
Taeniotriccus andrei	Berlepsch & Hartert, 1902	LC	2009		No		0.4	No
Tangara argentea	(Swainson, 1834)	LC	2009		No		0.4	No
Tangara callophrys	(Cabanis, 1849)	LC	2009		No		0.4	No
Tangara cayana	(Linnaeus, 1766)	LC	2009		No		0.4	No
Tangara chilensis	(Vigors, 1832)	LC	2009		No		0.4	No
Tangara cyanicollis	(D'Orbigny & Lafresnaye, 1837)	LC	2009		No		0.4	No
Tangara cyanocephala	(Müller, 1776)	LC	2009		No		0.4	No
Tangara cyanoventris	(Vieillot, 1819)	LC	2009		No		0.4	No
Tangara desmaresti	(Vieillot, 1819)	LC	2009		No		0.4	No
Tangara fastuosa	Lesson, 1831	VU	2008	decreasing	Yes		2	No
Tangara guttata	(Cabanis, 1850)	LC	2009		No		0.4	No
Tangara gyrola	(Linnaeus, 1758)	LC	2009		No		0.4	No
Tangara mexicana	(Linnaeus, 1766)	LC	2009		No		0.4	No
Tangara nigrocincta	(Bonaparte, 1838)	LC	2009		No		0.4	No
Tangara peruviana	(Desmarest, 1806)	VU	2008	decreasing	Yes		2	No
Tangara preciosa	(Cabanis, 1850)	LC	2009		No		0.4	No
Tangara punctata	(Linnaeus, 1766)	LC	2009		No		0.4	No
Tangara schrankii	(Spix, 1825)	LC	2009		No		0.4	No
Tangara seledon	(Müller, 1776)	LC	2009		No		0.4	No
Tangara varia	(Müller, 1776)	LC	2009		No		0.4	No
Tangara velia	(Linnaeus, 1758)	LC	2009		No		0.4	No
Tangara xanthogastra	(Sclater, 1851)	LC	2009		No		0.4	No
Taoniscus nanus	(Temminck, 1815)	VU	2008	decreasing	Yes		69	Yes
Tapera naevia	(Linnaeus, 1766)	LC	2009		No		0.4	No
Taraba major	(Vieillot, 1816)	LC	2009		No		0.4	No
Terenotriccus erythrurus	(Cabanis, 1847)	LC	2009		No		0.4	No
Terenura humeralis	Sclater & Salvin, 1880	LC	2009		No		0.4	No
Terenura maculata	(Wied, 1831)	LC	2009		No		0.4	No
Terenura sicki	Teixeira and Gonzaga, 1983	EN	2008	decreasing	Yes		92	Yes
Terenura spodioptila	Sclater & Salvin, 1881	LC	2009		No		0.4	No
Tersina viridis	(Illiger, 1811)	LC	2009		No		0.4	No
Thalurania furcata	(Gmelin, 1788)	LC	2009		No		0.4	No
Thalurania glaucopis	(Gmelin, 1788)	LC	2009		No		0.4	No
Thalurania watertonii	(Bourcier, 1847)	NT	2008		No		2	No
Thamnomanes ardesiacus	(Sclater & Salvin, 1868)	LC	2009		No		0.4	No
Thamnomanes caesius	(Temminck, 1820)	LC	2009		No		0.4	No
Thamnomanes saturninus	(Pelzeln, 1869)	LC	2009		No		0.4	No
Thamnomanes schistogynus	Hellmayr, 1911	LC	2009		No		0.4	No
Thamnophilus aethiops	Sclater, 1858	LC	2009		No		0.4	No
Thamnophilus amazonicus	Sclater, 1858	LC	2009		No		0.4	No
Thamnophilus caerulescens	Vieillot, 1816	LC	2009		No		0.4	No
Thamnophilus cryptoleucus	(Ménégaux & Hellmayr, 1906)	LC	2009		No		32	No
Thamnophilus doliatus	(Linnaeus, 1764)	LC	2009		No		0.4	No
Thamnophilus insignis	Salvin & Godman, 1884	LC	2009		No		0.4	No
Thamnophilus melanothorax	(Sclater, 1857)	LC	2009		No		0.4	No
Thamnophilus murinus	Sclater & Salvin, 1867	LC	2009		No		0.4	No
Thamnophilus nigrocinereus	Sclater, 1855	LC	2009		No		32	No
Thamnophilus palliatus	(Lichtenstein, 1823)	LC	2009		No		0.4	No
Thamnophilus punctatus	(Shaw, 1809)	LC	2009		No		0.4	No
Thamnophilus ruficapillus	Vieillot, 1816	LC	2009		No		0.4	No
Thamnophilus schistaceus	d'Orbigny, 1835	LC	2009		No		0.4	No
Thamnophilus torquatus	Swainson, 1825	LC	2009		No		0.4	No
Theristicus caerulescens	(Vieillot, 1817)	LC	2009		No		0.4	No
Theristicus caudatus	(Boddaert, 1783)	LC	2009		No		0.4	No
Thlypopsis sordida	(D'Orbigny & Lafresnaye, 1837)	LC	2009		No		0.4	No
Thraupis bonariensis	(Gmelin, 1789)	LC	2009		No		0.4	No
Thraupis cyanoptera	(Vieillot, 1817)	NT	2008	decreasing	No		32	No
Thraupis episcopus	(Linnaeus, 1766)	LC	2009		No		0.4	No
Thraupis ornata	(Sparrman, 1789)	LC	2009		No		0.4	No
Thraupis palmarum	(Wied, 1821)	LC	2009		No		0.4	No
Thraupis sayaca	(Linnaeus, 1766)	LC	2009		No		0.4	No
Threnetes leucurus	(Linnaeus, 1766)	LC	2009		No		0.4	No
Threnetes niger	(Linnaeus, 1758)	LC	2009		No		0.4	No
Thripophaga fusciceps	Sclater, 1889	LC	2009		No		0.4	No
Thripophaga macroura	(Wied, 1821)	VU	2008	decreasing	Yes		2	No
Tiaris fuliginosus	(Wied, 1830)	LC	2009		No		0.4	No
Tiaris obscurus	(d'Orbigny & Lafresnaye, 1837)	LC	2009		No		0.4	No
Tigrisoma fasciatum	(Such, 1825)	LC	2009		No		0.4	No
Tigrisoma lineatum	(Boddaert, 1783)	LC	2009		No		0.4	No
Tijuca atra	Férussac, 1829	NT	2008	decreasing	No		2	No
Tijuca condita	Snow, 1980	VU	2008	stable	Yes		32	No
Tinamus guttatus	Pelzeln, 1863	LC	2009		No		32	No
Tinamus major	(Gmelin, 1789)	LC	2009		No		32	No
Tinamus solitarius	(Vieillot, 1819)	NT	2008	decreasing	No		32	No
Tinamus tao	Temminck, 1815	LC	2009		No		32	No
Tityra cayana	(Linnaeus, 1766)	LC	2009		No		0.4	No
Tityra inquisitor	(Lichtenstein, 1823)	LC	2009		No		0.4	No
Tityra semifasciata	(Spix, 1825)	LC	2009		No		0.4	No
Todirostrum chrysocrotaphum	Strickland, 1850	LC	2009		No		0.4	No
Todirostrum cinereum	(Linnaeus, 1766)	LC	2009		No		0.4	No
Todirostrum maculatum	(Desmarest, 1806)	LC	2009		No		0.4	No
Todirostrum pictum	Salvin, 1897	LC	2009		No		0.4	No
Todirostrum poliocephalum	(Wied, 1831)	LC	2009		No		0.4	No
Tolmomyias assimilis	(Pelzeln, 1868)	LC	2009		No		0.4	No
Tolmomyias flaviventris	(Wied, 1831)	LC	2009		No		0.4	No
Tolmomyias poliocephalus	(Taczanowski, 1884)	LC	2009		No		0.4	No
Tolmomyias sulphurescens	(Spix, 1825)	LC	2009		No		0.4	No
Topaza pella	(Linnaeus, 1758)	LC	2009		No		0.4	No
Topaza pyra	(Gould, 1846)	LC	2009		No		0.4	No
Touit huetii	(Temminck, 1830)	LC	2009		No		32	No
Touit melanonotus	(Wied, 1820)	EN	2008	decreasing	Yes		32	No
Touit purpuratus	(Gmelin, 1788)	LC	2009		No		0.4	No
Touit surdus	(Kuhl, 1820)	VU	2008	decreasing	Yes		32	No
Trichothraupis melanops	(Vieillot, 1818)	LC	2009		No		0.4	No
Triclaria malachitacea	(Spix, 1824)	NT	2008	decreasing	No		32	No
Tringa flavipes	(Gmelin, 1789)	LC	2009		No		0.4	No
Tringa melanoleuca	(Gmelin, 1789)	LC	2009		No		0.4	No
Tringa semipalmata	(Gmelin, 1789)	LC	2009		No		0.4	No
Tringa solitaria	Wilson, 1813	LC	2009		No		0.4	No
Troglodytes musculus	Vieillot, 1809	LC	2009		No		0.4	No
Troglodytes rufulus	Cabanis, 1849	LC	2009		No		0.4	No
Trogon collaris	Vieillot, 1817	LC	2009		No		0.4	No
Trogon curucui	Linnaeus, 1766	LC	2009		No		0.4	No
Trogon melanurus	Swainson, 1838	LC	2010		No		0.4	No
Trogon personatus	Gould, 1842	LC	2009		No		0.4	No
Trogon rufus	Gmelin, 1788	LC	2009		No		0.4	No
Trogon surrucura	Vieillot, 1817	LC	2009		No		0.4	No
Trogon violaceus	Gmelin, 1788	LC	2010		No		0.4	No
Trogon viridis	Sclater and Salvin, 1871	LC	2010		No		0.4	No
Tryngites subruficollis	(Vieillot, 1819)	NT	2008	decreasing	No		3200	No
Turdus albicollis	Vieillot, 1818	LC	2009		No		0.4	No
Turdus amaurochalinus	Cabanis, 1850	LC	2009		No		0.4	No
Turdus flavipes	(Vieillot, 1818)	LC	2009		No		0.4	No
Turdus fumigatus	Lichtenstein, 1823	LC	2009		No		0.4	No
Turdus hauxwelli	Lawrence, 1869	LC	2009		No		0.4	No
Turdus ignobilis	Sclater, 1857	LC	2009		No		0.4	No
Turdus lawrencii	Coues, 1880	LC	2009		No		0.4	No
Turdus leucomelas	Vieillot, 1818	LC	2009		No		0.4	No
Turdus leucops	(Taczanowski, 1877)	LC	2009		No		0.4	No
Turdus nudigenis	Lafresnaye, 1848	LC	2010		No		0.4	No
Turdus olivater	(Lafresnaye, 1848)	LC	2009		No		0.4	No
Turdus rufiventris	Vieillot, 1818	LC	2009		No		0.4	No
Tyranneutes stolzmanni	(Hellmayr, 1906)	LC	2009		No		0.4	No
Tyranneutes virescens	(Pelzeln, 1868)	LC	2009		No		0.4	No
Tyrannopsis sulphurea	(Spix, 1825)	LC	2009		No		0.4	No
Tyrannulus elatus	(Latham, 1790)	LC	2009		No		0.4	No
Tyrannus albogularis	Burmeister, 1856	LC	2009		No		0.4	No
Tyrannus melancholicus	Vieillot, 1819	LC	2009		No		0.4	No
Tyrannus savana	Vieillot, 1808	LC	2009		No		0.4	No
Tyrannus tyrannus	(Linnaeus, 1758)	LC	2009		No		0.4	No
Tyto alba	(Scopoli, 1769)	LC	2009		No		0.4	No
Uropelia campestris	(Spix, 1825)	LC	2009		No		0.4	No
Vanellus cayanus	(Latham, 1790)	LC	2009		No		0.4	No
Vanellus chilensis	(Molina, 1782)	LC	2009		No		0.4	No
Veniliornis affinis	(Swainson, 1821)	LC	2009		No		0.4	No
Veniliornis cassini	(Malherbe, 1862)	LC	2009		No		0.4	No
Veniliornis kirkii	(Malherbe, 1845)	LC	2009		No		0.4	No
Veniliornis maculifrons	(Spix, 1824)	LC	2009		No		0.4	No
Veniliornis mixtus	(Boddaert, 1783)	LC	2009		No		0.4	No
Veniliornis passerinus	(Linnaeus, 1766)	LC	2009		No		0.4	No
Veniliornis spilogaster	(Wagler, 1827)	LC	2009		No		0.4	No
Vireo altiloquus	(Vieillot, 1808)	LC	2009		No		0.4	No
Vireo flavoviridis	(Cassin, 1851)	LC	2009		No		0.4	No
Vireo gracilirostris	Sharpe, 1890	NT	2008		No		32	No
Vireo olivaceus	(Linnaeus, 1766)	LC	2009		No		0.4	No
Vireolanius leucotis	(Swainson, 1837)	LC	2009		No		0.4	No
Volatinia jacarina	(Linnaeus, 1766)	LC	2009		No		0.4	No
Willisornis poecilinotus	(Cabanis, 1847)	LC	2009		No		0.4	No
Xanthopsar flavus	(Gmelin, 1788)	VU	2008	decreasing	Yes		69	Yes
Xenopipo atronitens	Cabanis, 1847	LC	2009		No		0.4	No
Xenopipo uniformis	Salvin & Godman, 1884	LC	2009		No		0.4	No
Xenops milleri	(Chapman, 1914)	LC	2009		No		0.4	No
Xenops minutus	(Sparrman, 1788)	LC	2009		No		0.4	No
Xenops rutilans	Temminck, 1821	LC	2009		No		0.4	No
Xenops tenuirostris	Pelzeln, 1859	LC	2009		No		0.4	No
Xenopsaris albinucha	(Burmeister, 1869)	LC	2009		No		0.4	No
Xiphocolaptes albicollis	(Vieillot, 1818)	LC	2009		No		0.4	No
Xiphocolaptes falcirostris	(Spix, 1824)	VU	2008	decreasing	Yes		32	No
Xiphocolaptes major	(Vieillot, 1818)	LC	2009		No		0.4	No
Xiphocolaptes promeropirhynchus	(Lesson, 1840)	LC	2009		No		0.4	No
Xipholena lamellipennis	(Lafresnaye, 1839)	LC	2009		No		32	No
Xipholena punicea	(Pallas, 1764)	LC	2009		No		0.4	No
Xiphorhynchus elegans	(Pelzeln, 1868)	LC	2009		No		0.4	No
Xiphorhynchus fuscus	(Vieillot, 1818)	LC	2009		No		0.4	No
Xiphorhynchus guttatus	(Lichtenstein, 1820)	LC	2009		No		0.4	No
Xiphorhynchus obsoletus	(Lichtenstein, 1820)	LC	2009		No		0.4	No
Xiphorhynchus ocellatus	(Spix, 1824)	LC	2009		No		0.4	No
Xiphorhynchus pardalotus	(Vieillot, 1818)	LC	2009		No		0.4	No
Xiphorhynchus spixii	(Lesson, 1830)	LC	2009		No		0.4	No
Xolmis cinereus	(Vieillot, 1816)	LC	2009		No		0.4	No
Xolmis coronatus	(Vieillot, 1823)	LC	2009		No		0.4	No
Xolmis dominicanus	(Vieillot, 1823)	VU	2008	decreasing	Yes		69	Yes
Xolmis irupero	(Vieillot, 1823)	LC	2009		No		0.4	No
Xolmis velatus	(Lichtenstein, 1823)	LC	2009		No		0.4	No
Zebrilus undulatus	(Gmelin, 1789)	LC	2009		No		2	No
Zenaida auriculata	(Des Murs, 1847)	LC	2009		No		0.4	No
Zimmerius gracilipes	(Sclater & Salvin, 1867)	LC	2009		No		0.4	No
Zonotrichia capensis	(Müller, 1776)	LC	2009		No		0.4	No
